# Supplementary material for: Predicting Residual Function in Hemodialysis and Hemodiafiltration—A Population Kinetic, Decision Analytic Approach
Source: J Clin Med. 2019 Nov 29;8(12):2080. doi: 10.3390/jcm8122080 (PMC6947429; doi:10.3390/jcm8122080)
Supplement: Supplementary file 1 [file jcm-08-02080-s001.zip]

Archive with 2 entries (2 files):
- Table S1.csv
- Table S2.xlsx
