# Supplementary material for: Predicting Residual Function in Hemodialysis and Hemodiafiltration—A Population Kinetic, Decision Analytic Approach
Source: J Clin Med. 2019 Nov 29;8(12):2080. doi: 10.3390/jcm8122080 (PMC6947429; doi:10.3390/jcm8122080)
Supplement: Supplementary file 1 [file jcm-08-02080-s001.zip › Table S1.csv]

id	B2M in Perfusing Compartment (mg/l)	B2M in Non-Perfusing Compartment (mg/l)	Volume of the Perfusing Compartment (ml)	Volume of the Non-perfusing compartment (ml)	Total non dialytic clearance of B2M (ml/min)	Dialytic Clearance of B2M (ml/min)	Flux (2=high)	Non Renal Clearance of B2M	Ultrafiltration volume of the last dialysis session (L)	Dialysis Duration of the last simulated session (min)	Generation Rate	Body Weight (kgr)	Intercompartmental Transfer Constant	Fraction of the Perfusing compartment relative to the total distribution volume of B2M	Residual Renal Clearance of B2M	Dialysis Duration average over the 3 months (min)	Ultrafiltration volume - average over 3 month period (L)	Total convection volume in (0 for high flux dialysis, the sum of Ultrafiltration and substistution flow rate in HDF)	Substistution Fluid Rate (ml: 0 for high flux dialysis)	CPpostCorr	Modality (0 : high flux dialysis, 1: HDF)	Postdialysis B2M (mg/l)	B2M Reduction Ratio	KV: Total Volume Cleared)
1	17.71448318	20.07630496	4551.088005	9776.621002	12.81784287	42.81682949	2	1.622330661	2018.053454	198.5141909	0.238035653	81.99521775	67.98461476	0.317642409	11.19551221	197.3066819	1.922567686	0	0	11.09835564	0	9.908332641	0.440664876	62.240768
2	91.88593126	93.88729583	4512.046461	13092.1766	1.919964304	38.1197884	2	1.919964304	2519.736161	207.1947407	0.314604497	64.08495491	86.19321645	0.256304777	0	206.5550303	2.353618099	0	0	62.65204745	0	52.68614412	0.426613591	51.20444228
3	33.1854275	34.69137704	6127.163366	15868.42268	3.379804644	47.13651116	2	3.379804644	3095.10279	257.8095689	0.175118945	119.5079981	65.47883902	0.278563315	0	256.6438328	2.212550255	0	0	19.85094154	0	17.62609649	0.468860346	75.90808134
4	29.53887817	31.04931845	5077.952235	18778.30259	5.409593814	35.44827217	2	2.131447937	797.4594158	214.5266625	0.190520388	93.80445438	86.12780348	0.21285622	3.278145877	214.974235	0.817597975	0	0	19.65492398	0	18.8600092	0.361519111	44.11577424
5	18.51911109	20.80940244	3187.588975	10262.18177	11.71924037	47.52553761	2	4.349904728	2968.35028	216.1802413	0.233111697	87.79701588	76.62795459	0.236999503	7.369335647	216.6200566	2.21403036	0	0	11.03080096	0	9.4805607	0.488066104	74.43597929
6	17.15793796	19.85927294	4884.78655	14460.63244	15.78671721	33.74039974	2	3.359940923	1011.303825	263.2104886	0.278553164	104.2212415	76.06839897	0.252503528	12.42677628	261.0218196	0.841914088	0	0	11.22178124	0	10.70728642	0.375957271	42.44537568
7	6.0191663	6.622208086	5877.175229	13880.23682	15.42630762	50.22167181	2	3.780989621	1321.055921	225.5257961	0.096268655	82.79408302	110.3386268	0.297466855	11.645318	225.9056538	1.302279646	0	0	3.596725879	0	3.334851204	0.445961278	51.61513106
8	7.526068543	9.134635101	6187.261922	17374.43961	16.65909641	46.20946513	2	4.802297451	2682.922985	176.764744	0.132213116	86.25699472	59.55754265	0.262598264	11.85679896	177.5782854	2.660294966	0	0	5.517998603	0	4.794808096	0.362906667	63.88756766
9	18.96146077	20.89216104	3320.950423	9862.025933	6.812205839	35.16758537	2	4.725433161	3623.268337	193.7471514	0.149491589	70.05816662	56.31266313	0.251912037	2.086772678	193.7681201	2.767939384	0	0	14.602701	0	11.72084993	0.381859337	59.62184819
10	8.038986651	8.970935865	7144.228207	12034.96151	14.66651891	45.98624031	2	2.03802118	3585.816492	200.0393314	0.126342906	72.10039186	83.86885046	0.372498959	12.62849774	200.5214648	3.046156858	0	0	5.902096243	0	4.771734213	0.406425907	61.90461217
11	11.55824839	14.52631658	3945.083512	11481.21899	16.51689461	41.23741674	2	4.24321556	2310.400798	247.0402823	0.199500399	96.05153788	49.39738422	0.255737466	12.27367905	247.2742903	1.969769665	0	0	7.19581769	0	6.439534068	0.44286246	58.61737272
12	18.37743567	19.81411465	4544.090682	12141.2159	6.134956246	39.12810919	2	1.886513267	2653.261958	223.3227272	0.132191162	75.58035606	62.93282117	0.272340856	4.248442979	223.0747872	2.897868569	0	0	11.93913435	0	10.20811381	0.444530021	56.47537147
13	14.13545353	18.12344733	4503.223726	13511.1487	15.73816177	39.54821887	2	4.30722498	2572.122077	224.9919632	0.234554853	112.7097495	43.3764853	0.249979495	11.43093679	224.2216006	3.417899818	0	0	9.668064411	0	8.697760047	0.384684755	63.92362629
14	65.50340984	67.4029293	2612.168102	10238.16887	2.082324343	48.21152303	2	2.082324343	2642.200808	215.4414058	0.229431333	61.49217437	74.69036745	0.203276234	0	216.099116	2.132702864	0	0	33.45394125	0	27.73982933	0.576513201	68.52532742
15	29.985275	31.87947577	5457.012413	14396.86724	5.281195194	41.69095568	2	1.507031777	2647.910678	196.9509329	0.194043259	74.27363572	67.77374071	0.274858743	3.774163417	197.4364482	2.952289638	0	0	20.61685878	0	17.5894112	0.41339837	58.60124837
16	40.79491449	43.01319345	4630.665586	17713.85716	2.94886656	53.13620764	2	2.94886656	1101.824145	263.5477589	0.18826005	91.49942765	46.69504757	0.207239404	0	263.0335678	1.165065513	0	0	17.98003428	0	16.97041443	0.584006618	67.63183515
17	12.18307027	13.42626602	5195.906159	15492.53893	10.59768831	43.09221077	2	5.21149274	3193.21385	226.2328235	0.143089757	78.49456906	83.29486735	0.251150153	5.386195566	226.9398134	2.193550028	0	0	8.508556907	0	7.117437091	0.415792823	56.61114394
18	14.52906777	18.21082837	6918.034483	16554.81946	18.87990995	34.51702277	2	4.206181845	1534.750308	158.3386756	0.281891835	90.70258842	53.47873698	0.294724898	14.67372811	157.9347196	2.493221066	0	0	11.34016306	0	10.46917273	0.27943259	49.44097494
19	44.00828323	47.56075606	3547.563324	10984.33619	4.751458536	48.3552925	2	1.72851608	2611.505849	233.5751596	0.260002327	79.16894847	50.27871521	0.244122478	3.022942456	232.6379652	2.908168296	0	0	22.45575773	0	19.36399321	0.559992079	73.1446028
20	20.80314077	23.4920954	5493.272453	12076.66607	11.11609648	38.62862025	2	2.438883667	1864.344039	201.4958803	0.245410042	89.94573114	61.38364542	0.312651774	8.677212816	199.7618406	1.7543905	0	0	13.92943182	0	12.64550063	0.392135025	56.88235841
21	18.49029497	20.80990376	8361.583415	17084.17143	9.86000325	47.03138998	2	3.750031057	2834.224567	183.9507619	0.203926911	77.95519132	56.19976129	0.328604259	6.109972192	183.1009362	2.294043056	0	0	13.26470977	0	11.28519455	0.389669307	62.47930631
22	15.1633635	17.36217512	3706.946667	11123.72328	13.21800979	41.0854407	2	3.105316267	2150.169532	206.3100251	0.210368952	89.39043593	70.96731881	0.249951397	10.11269352	206.8967024	2.594258334	0	0	9.780885477	0	8.752912889	0.422759147	61.99517614
23	25.91901549	27.11732162	6273.318694	15581.98424	6.128795174	46.94939805	2	4.994711475	3468.278852	183.8142435	0.194379511	93.15543222	107.1814181	0.287038744	1.134083698	184.2718754	3.223231521	0	0	19.31773586	0	16.37827055	0.368098277	71.33759933
24	24.72697992	26.78744614	3536.029872	13280.01305	11.77533806	44.7648959	2	3.248281888	3558.218958	191.9678013	0.316716935	102.3167207	119.6065253	0.210277167	8.527056172	192.5910456	3.136236903	0	0	18.0773044	0	15.47663044	0.374099446	74.45053558
25	20.70686886	22.79135593	3068.222218	11318.64132	6.942848517	38.70553937	2	1.552577261	1539.647267	195.3350978	0.157832055	93.05094995	57.07176359	0.21326554	5.390271256	195.4989005	2.368267049	0	0	12.37258347	0	11.44142541	0.447457485	67.64309519
26	20.30127317	22.17437364	2825.944887	13138.27142	4.643791522	49.48179415	2	1.561998359	2561.910119	165.4298721	0.115749515	90.02017119	46.77884859	0.177017452	3.081793163	165.7725873	2.733505855	0	0	12.1725345	0	10.69305559	0.473281528	92.09979505
27	24.74574677	26.36442673	5911.816754	14598.41897	6.851401738	38.2756905	2	2.493853607	3329.056515	238.0559132	0.202836804	81.29494112	83.16254599	0.288237387	4.357548131	236.4580372	2.730736097	0	0	17.85579591	0	14.92090027	0.397031724	53.38257196
28	10.76616018	12.16084829	3913.15161	12869.88333	14.18194556	48.80518687	2	2.495542126	1780.900855	215.0830235	0.159337488	67.2944732	86.42445434	0.233161143	11.68640343	217.2944473	1.873770428	0	0	6.341756592	0	5.617592873	0.478217602	52.70155768
29	23.33188438	24.00034363	8539.271178	10486.85362	3.517426203	40.30663356	2	2.168802814	5732.245608	178.9261336	0.122472316	104.9096881	93.878895	0.448818205	1.348623389	181.1321658	4.405481896	0	0	21.62083045	0	17.17240628	0.263994026	74.66651257
30	14.66635632	15.84767543	6377.113187	9511.369798	9.638241806	38.81013889	2	1.880493939	2464.264502	248.3568993	0.154042372	88.09642874	75.93321299	0.401367027	7.757747867	248.1068178	2.667372493	0	0	9.284225996	0	8.172331542	0.442783786	55.41024446
31	12.85763525	14.04515111	5639.019599	15864.07065	6.845670605	50.07807674	2	3.463755977	2940.810974	226.4241406	0.105846529	78.78920688	60.168696	0.262242289	3.381914628	224.9409982	2.884765466	0	0	7.808700418	0	6.618046988	0.485282724	65.1275179
32	8.062829154	8.784273097	3195.977654	9351.664845	10.02843448	37.69391077	2	3.094863447	1948.986004	204.2592624	0.085756283	52.37619522	87.36887658	0.25470742	6.933571034	204.7379985	1.434889655	0	0	5.077371038	0	4.305113514	0.466054231	45.82912105
33	12.50402844	13.70155271	3919.419144	8545.121245	9.264859415	53.25511191	2	1.345222345	2801.665569	237.7822431	0.12675992	61.44152611	71.05636544	0.314445541	7.91963707	238.0635185	2.311015594	0	0	6.009078786	0	4.933353405	0.605458878	67.33608523
34	17.64759261	19.98083421	2722.51579	8684.424231	11.45834437	39.09134406	2	2.767687153	1945.366567	237.1917975	0.212485743	71.19641197	68.63464791	0.238671877	8.690657214	237.5877377	2.357197344	0	0	9.904263631	0	8.741735201	0.504649989	54.34730734
35	7.111206076	7.98105385	4218.684365	9317.275928	15.7222575	46.67446143	2	2.458144184	2769.821527	236.1488242	0.117255203	46.00126183	92.14221244	0.311664948	13.26411331	236.0042703	3.145574004	0	0	4.176472124	0	3.252801802	0.542580855	48.43246339
36	5.268220924	5.958925966	4213.156222	14814.16746	10.06387782	49.55494184	2	2.382540425	3056.419296	232.7450785	0.05899898	66.78146487	64.02667475	0.221426633	7.68133739	232.2819271	2.892781787	0	0	3.200578203	0	2.625959359	0.501547221	59.3363183
37	28.87190736	32.18280153	4704.496524	13777.56239	14.51228621	44.53249736	2	4.629487267	3051.59774	227.6034957	0.445943649	87.73765102	99.0255942	0.254543963	9.882798943	228.5096943	2.336003686	0	0	19.63266585	0	16.80793415	0.417844691	60.10207551
38	13.70110039	14.93212256	4804.041942	10175.35337	10.46341153	42.87907362	2	1.78760496	2845.891644	210.5067907	0.155365843	71.9153907	84.16302071	0.320710005	8.675806574	211.2664721	2.885708322	0	0	8.954523025	0	7.522711013	0.450941107	60.04022926
39	13.09085062	14.51103498	4566.383445	11062.05732	13.66814719	40.8109184	2	2.499976337	2927.808704	207.0890425	0.189866531	55.12981934	93.66339445	0.292184199	11.16817085	204.4330454	2.804217554	0	0	9.197416164	0	7.345317951	0.438896817	50.46996409
40	45.26436004	46.94244213	3918.291245	8543.175588	3.045690391	44.49048137	2	3.045690391	2884.697545	203.5791907	0.192653144	80.54796363	69.0277477	0.314432586	0	202.346812	3.334630835	0	0	25.93323278	0	22.11080906	0.511518355	77.83577379
41	23.50061812	24.62248221	6585.560298	16422.33677	5.731168619	45.20136779	2	1.030039058	3310.506376	193.4412076	0.167742148	75.8046164	97.41085955	0.286230431	4.701129561	193.5482046	3.408152593	0	0	17.36822281	0	14.36315216	0.388818112	61.46743053
42	13.74787131	15.87882408	3406.713161	8717.740598	13.63171554	52.53619991	2	2.199412266	2467.892329	208.0947206	0.197079202	53.71014692	65.89491399	0.280978692	11.43230328	207.1783162	2.904223473	0	0	7.348299771	0	6.024928924	0.561755505	61.13243626
43	32.31495386	36.84886526	4730.348852	10940.61607	8.026497337	54.22609371	2	3.142003921	2199.701633	176.3267934	0.287576219	83.31090297	42.41428345	0.301854345	4.884493416	177.5689022	1.579108137	0	0	17.66390564	0	15.65086662	0.515677272	87.22510924
44	23.65805864	25.58449871	4966.495023	16206.25805	8.731581684	49.334129	2	2.47985872	2390.205632	274.1374302	0.235929623	98.50611357	87.44822847	0.23457011	6.251722964	273.730767	2.252470684	0	0	13.45593023	0	12.03088831	0.491467644	61.38907264
45	14.58546029	16.04344273	4551.246153	10026.80637	9.256991354	41.78357984	2	2.682005356	2037.643408	248.1462655	0.146089608	91.99920453	66.99227061	0.312198502	6.574985997	246.822936	2.206860625	0	0	8.215260259	0	7.412201469	0.491808875	62.24605002
46	6.027600257	7.423354603	3611.974033	12206.61631	15.192463	51.45101477	2	3.474626946	4336.714098	182.439809	0.099275014	71.93214235	53.93036099	0.228337289	11.71783605	181.5529597	3.725039486	0	0	4.463346506	0	3.475302701	0.423435106	76.08410024
47	40.97425831	42.97558642	4023.449044	8837.349504	2.329726856	41.90349484	2	2.329726856	2420.729177	200.4132665	0.145332047	67.87593629	40.79564733	0.312845974	0	201.7192246	2.330759564	0	0	22.76037508	0	19.41714111	0.526113665	68.85786849
48	30.91604041	32.438043	3008.181485	9967.538029	4.032805313	45.27298853	2	3.956560054	1410.379867	201.0235732	0.152513282	65.4587122	68.12323175	0.231831575	0.076245259	199.9336501	1.979286924	0	0	15.7313004	0	14.23056909	0.539702727	61.31071182
49	41.8198788	43.76132079	6243.286195	15524.66426	2.046521203	56.06693714	2	2.046521203	4107.876363	234.5724979	0.174771091	101.2111915	46.46904811	0.286810934	0	234.8390233	4.080865517	0	0	23.64218962	0	19.783919	0.526925482	91.08459735
50	8.427965632	9.858223989	4616.455512	15808.02758	16.17870449	45.5861512	2	2.38207017	3664.198746	209.9358537	0.145662634	66.97044122	77.68210981	0.226025574	13.79663432	210.6656661	3.755487823	0	0	6.214366429	0	4.934477077	0.414511486	57.96790996
51	22.87509451	23.92974688	3632.859395	8616.760935	5.342328553	49.39804917	2	1.744361235	1969.503183	220.0511131	0.142372067	78.00777306	88.6615471	0.296569142	3.597967318	220.0929184	2.408966002	0	0	10.98824615	0	9.783601792	0.572303328	74.41592317
52	10.73126361	12.08247143	3157.395422	8746.134308	10.3964492	54.32692734	2	2.83844621	3808.881504	209.9689376	0.12307498	59.8318701	65.88458354	0.265248669	7.55800299	212.2006909	2.908563299	0	0	5.952593676	0	4.581566264	0.573063673	77.11777344
53	18.56716935	19.62663884	6003.534786	14225.92301	6.370193842	53.404731	2	2.321828013	2088.866646	211.2482914	0.14206398	92.59492599	84.51489775	0.296771908	4.04836583	211.7996272	1.587463751	0	0	10.79449576	0	9.722077605	0.476383426	71.02934227
54	37.16898295	41.70734148	6022.62054	13291.06518	7.896813932	40.686706	2	3.640675017	3473.06332	252.3121451	0.341617685	105.4399357	49.06514211	0.311831756	4.256138914	251.320864	2.968054078	0	0	24.67628539	0	21.28289591	0.427401715	65.64401202
55	22.76965623	24.64419676	3921.493885	11720.08723	8.493364591	37.93723813	2	1.147605569	2252.95672	206.8202536	0.211207456	73.80942566	82.15943061	0.250709558	7.345759022	206.6784124	2.049372738	0	0	15.26398605	0	13.2950054	0.416108646	53.33146531
56	6.984373392	8.310625416	4022.912468	11359.2774	17.63691397	54.39078311	2	3.738764668	2061.059692	255.6698109	0.127691021	78.97487413	70.45359295	0.261530543	13.8981493	255.4611769	2.384551976	0	0	3.633460991	0	3.223526737	0.538465864	60.12972609
57	27.33444215	28.62821812	2401.579818	8284.810977	4.647913234	37.79947153	2	1.629244044	1990.686688	169.9546934	0.146899358	69.22462829	83.8708721	0.224732547	3.01866919	169.6349215	1.830066856	0	0	17.12995383	0	15.02936883	0.450167347	65.26698141
58	33.09355563	34.15161012	5421.536555	11321.65207	3.751732639	41.24602196	2	3.47228721	771.8837432	228.9807076	0.159748976	74.71345383	83.21196797	0.323805499	0.279445429	229.369185	0.797291655	0	0	18.34922249	0	17.45669554	0.472504685	46.61092214
59	12.10305407	13.40570712	5846.766256	17468.88049	10.580527	40.21595436	2	1.86117259	512.7439654	217.0905474	0.135741047	117.6528864	74.46224838	0.250765776	8.719354409	216.4679188	1.380763033	0	0	7.52953436	0	7.369642697	0.39109231	56.95133553
60	21.65807973	23.74648383	5076.355373	9349.344707	10.0909119	34.12354851	2	0.966368942	2990.831321	219.0188101	0.23759091	56.3989481	72.52183943	0.351896639	9.124542957	219.0463639	3.173854337	0	0	15.75443042	0	12.58545347	0.418902616	46.66280602
61	7.754067141	9.025247438	6467.515228	13674.80057	20.72650004	54.12682299	2	5.777473321	1147.564596	223.8134483	0.16406217	84.33112982	86.92319018	0.321090946	14.94902672	223.6299055	1.420380835	0	0	4.514767539	0	4.230773613	0.454380065	52.93950602
62	8.577354503	9.027581008	3320.37262	7990.56344	6.619289	38.2697365	2	3.388410617	3356.284006	199.3111288	0.065059123	56.29548835	99.85540959	0.293554185	3.230878384	198.9349433	2.021406019	0	0	5.803623218	0	4.529398815	0.47193522	60.21528596
63	16.28030766	17.93189394	3473.299437	8683.614039	10.63073427	35.4666689	2	1.471165311	1522.750216	203.0866249	0.180915543	60.06328139	77.37433315	0.285705697	9.159568957	203.6701933	1.735334128	0	0	10.16736775	0	9.048696505	0.444193765	45.27910422
64	10.40134367	11.73791925	2894.045167	9053.544074	10.47099145	52.58712307	2	7.338998569	2500.28745	184.6194071	0.116560595	69.71476249	65.1901839	0.242228378	3.131992877	184.4798893	2.384062889	0	0	5.719497577	0	4.875483118	0.531264106	77.81436487
65	45.64594209	47.40133145	3174.917956	9574.509028	2.354579227	40.81779526	2	2.354579227	3012.749457	182.2827591	0.162588337	70.95004165	59.983638	0.249024365	0	182.9898457	2.974807093	0	0	29.6874933	0	24.66421705	0.459662438	71.41162846
66	49.11449901	50.16224014	2931.537045	10494.92275	2.025689982	43.94097044	2	2.025689982	1626.351076	223.1276073	0.162707514	65.32529162	88.55630461	0.218340284	0	221.498802	2.228583731	0	0	25.05894131	0	22.34498341	0.545043035	57.36682799
67	8.996570049	9.77448222	4373.344472	10672.19342	9.367448726	38.66363424	2	1.887475555	1947.175254	228.1085586	0.090761326	76.56161221	80.61150314	0.290673853	7.479973171	225.5498738	1.732403818	0	0	5.584801573	0	4.968640382	0.447718369	51.88766706
68	17.70378686	19.60389518	3351.036918	9336.127859	9.704058278	36.23479396	2	3.568500145	2231.977348	214.0519481	0.183736201	63.90278643	70.13933628	0.264128115	6.135558133	214.4841183	2.975092952	0	0	11.37037206	0	9.728705224	0.450473207	50.46301763
69	40.30202473	45.84350361	5787.79299	17482.31437	7.142906293	43.86732913	2	3.771349134	3248.603874	238.1312255	0.347052523	114.5250706	43.1255025	0.24872223	3.371557159	238.8234891	2.591420369	0	0	26.14046767	0	22.97220474	0.429998743	72.99549163
70	27.35768048	29.33058897	4640.925049	12484.01211	4.660306228	42.73431241	2	1.814665262	3468.016065	269.7271535	0.1684811	50.02987053	55.48923685	0.271003917	2.845640966	270.4023712	3.647205621	0	0	16.12273878	0	12.17613221	0.554928196	49.93064626
71	9.605931752	11.50865362	3740.160022	12158.43232	13.48557376	41.80024121	2	2.93996287	2223.965628	198.9026295	0.136424305	54.74821855	54.03717139	0.235251017	10.54561089	199.2511274	2.429952499	0	0	6.282152534	0	5.256239888	0.452813113	48.99373996
72	8.036334733	9.469938689	4186.339835	13777.29442	12.9733896	50.85445951	2	3.466129735	3357.672282	241.4291281	0.113188749	61.32958707	59.14742417	0.233045261	9.50725987	241.1606787	3.30631362	0	0	4.86741792	0	3.864467953	0.519125561	58.03668737
73	80.71332934	82.52988569	4653.052345	10618.80761	1.384334795	37.82347556	2	1.384334795	2082.6474	191.7363713	0.218952849	80.97545947	58.106605	0.304681444	0	193.1423786	2.194693299	0	0	51.42445685	0	45.69548116	0.433854587	63.17958691
74	15.19858084	17.83028716	4198.282267	14646.05493	11.46562248	51.36599329	2	2.486906448	2513.232459	194.6388868	0.188027875	103.122713	54.06031679	0.222787473	8.97871603	193.7357587	3.248072128	0	0	9.284802551	0	8.297727633	0.454045893	82.44047998
75	5.421438604	6.33960593	4177.828106	10424.91089	14.22019254	44.04829703	2	2.932081669	2952.19467	242.843116	0.081863672	59.60527307	62.83436093	0.286098937	11.28811087	241.7159984	2.583386533	0	0	3.334826546	0	2.698170076	0.502314741	52.1992131
76	11.76413753	13.45965709	2148.49446	9700.358364	12.74137548	41.87883951	2	3.712832368	1799.094935	204.7577751	0.156177535	66.85329698	74.78738454	0.181325103	9.028543116	205.0263558	2.072116496	0	0	6.877563482	0	6.080800469	0.483106989	55.87848057
77	14.90125785	16.56397227	3901.969092	15330.15383	10.96662368	48.52289892	2	3.326368312	3110.972702	178.4167442	0.178629034	97.43071559	83.55723241	0.202888111	7.640255371	178.8199041	2.556625342	0	0	10.5189851	0	9.109629049	0.388667109	77.08743971
78	56.56837473	57.72619662	4967.858971	11866.1842	2.356509492	54.40453567	2	2.356509492	3207.190523	217.6919967	0.234936281	96.68273521	107.7121805	0.295107891	0	218.0764974	2.692145444	0	0	31.90974773	0	27.49569273	0.513938789	86.12119148
79	11.24856971	12.75578582	7543.480078	14873.01589	12.05138702	47.68630139	2	2.073462945	3840.907761	208.09809	0.149879842	83.98014303	64.03927923	0.336514685	9.97792408	209.1110419	3.851718347	0	0	8.159255296	0	6.695168664	0.404798225	66.88094634
80	15.92195512	16.92041175	5588.081237	9478.847048	4.999752234	38.52099567	2	4.999752234	2522.727765	212.0804841	0.096738286	63.07345366	56.0789892	0.370883908	0	213.1613972	3.319319342	0	0	10.25435601	0	8.600538842	0.459831486	53.54857408
81	6.754041431	8.360271405	4722.359921	9122.864584	17.00419457	40.02988423	2	2.622697755	1647.482014	222.7540112	0.118245781	70.67371116	48.12716019	0.341082221	14.38149682	223.7878512	2.16420874	0	0	4.109718475	0	3.689484819	0.453736721	48.8542079
82	39.28199359	40.2474218	6682.154564	23675.30381	2.585000192	54.25523775	2	2.585000192	3341.51043	202.2466066	0.185068495	76.59057663	107.4454765	0.220115745	0	202.6215191	2.470410635	0	0	27.27900483	0	22.56287179	0.425617956	64.78441088
83	7.645444831	9.16950754	2551.260045	10725.92134	11.41167087	40.26703208	2	2.100833386	4073.721352	231.3251267	0.096498283	52.66627237	50.12319594	0.192153739	9.310837481	231.0425434	3.11198123	0	0	5.412556168	0	3.982803488	0.479061902	55.05027154
84	11.29433971	12.59541561	6170.381011	15406.0456	11.15915211	41.6424556	2	3.391162709	629.0304498	207.8533743	0.132349593	95.70638855	70.01418967	0.285977893	7.767989397	206.8263763	1.299339371	0	0	6.953572663	0	6.733730291	0.40379602	51.74427672
85	9.565914603	10.65051386	4126.40203	11743.66543	9.320730078	47.76637508	2	2.52013468	2747.983707	220.4047512	0.098366543	80.48653239	65.03689725	0.260011625	6.800595399	222.289895	2.67121145	0	0	5.653340116	0	4.852341039	0.492746774	67.85623522
86	19.08223013	21.09921685	4197.036427	13995.80738	9.087148383	42.94143715	2	4.198211266	2773.135945	242.3607484	0.194007681	90.11655061	70.91139055	0.230697107	4.888937117	243.7114924	2.695798031	0	0	12.01738488	0	10.45653398	0.452027676	60.91357996
87	11.50547715	13.76991205	6532.417055	18122.07913	15.60828715	35.27986388	2	3.080177849	3563.815135	225.0956087	0.192955898	109.148309	61.34421957	0.264958448	12.5281093	225.1850817	3.441541939	0	0	9.392867142	0	8.110628025	0.29506374	53.54849468
88	6.419392334	7.519667595	2759.34238	11784.56488	17.76564768	41.54684196	2	3.66027777	3332.164959	201.9628267	0.120091443	86.46367287	87.68564924	0.189724971	14.10536991	203.8739156	3.00666271	0	0	4.709028225	0	3.972049512	0.381242132	63.03347219
89	18.0878418	21.04157496	3486.910798	10609.94694	7.56125472	34.07837245	2	2.09408324	2185.864043	244.6868288	0.151592604	60.46883757	37.18541951	0.247353762	5.46717148	245.1666133	3.119155995	0	0	11.00850133	0	9.373425767	0.481783074	45.45576193
90	16.89138531	18.5099505	4027.842503	18037.01488	9.794725385	53.32161421	2	1.739454978	2757.158206	239.2377963	0.186351239	99.4919458	89.15393281	0.182545594	8.055270407	240.818108	2.823765726	0	0	10.09123945	0	8.892326671	0.473558473	69.98871868
91	5.858787903	6.787153543	4687.893725	12956.92513	15.6906645	39.99075066	2	2.119857702	2182.749827	229.7448052	0.095969219	79.48210618	75.06585671	0.265681034	13.5708068	228.3551149	3.207195178	0	0	3.910589408	0	3.449584496	0.411211917	49.62093155
92	34.60679869	36.34001933	6463.803225	23309.36448	2.785026632	42.79610788	2	2.785026632	4227.540683	220.6170055	0.164992865	96.03521372	59.34058333	0.21710163	0	219.6844886	4.512123283	0	0	26.00944902	0	21.48080037	0.379289585	66.93197289
93	10.51034537	11.6446833	3636.019422	9402.290392	9.599111727	42.00122919	2	3.609818471	2207.97848	194.7405383	0.107974061	71.47017188	67.59021431	0.278871991	5.989293256	195.4186299	2.603303748	0	0	6.476194882	0	5.632260197	0.464122253	61.99783167
94	9.181892401	11.04281977	6072.71994	14262.901	19.74183602	39.10363279	2	4.844780035	2677.720225	250.5107441	0.188934888	86.3270737	70.44336092	0.298624761	14.89705599	251.0982686	3.255337661	0	0	6.518150791	0	5.665860261	0.382931098	47.51431831
95	12.71775617	14.28424905	4438.558104	12650.1104	11.1730088	40.68899784	2	3.044562291	4526.605226	196.9382085	0.158524005	78.39637998	73.51978093	0.259736919	8.128446511	196.1927316	3.423049657	0	0	10.35773683	0	8.136859734	0.360196907	65.51985979
96	9.111338944	9.875921897	2892.83013	7972.931777	7.23453679	36.18757976	2	2.904915148	1578.285179	275.5686475	0.071404698	64.89670336	66.56623635	0.266233528	4.329621642	274.2453238	1.494885596	0	0	4.481555032	0	4.005992781	0.56032886	47.68140264
97	57.95447867	60.79752601	7613.465714	16641.61652	3.351855963	47.24485019	2	2.448795439	2821.390608	255.1876643	0.305832548	90.29298492	56.19008222	0.313891565	0.903060524	255.9130975	2.439843573	0	0	34.76165897	0	30.18811845	0.479106375	62.1732622
98	55.77237397	56.66397681	5724.477874	13853.5396	2.031143854	38.37760358	2	2.031143854	2582.538193	206.972227	0.197601663	96.22998018	117.4559555	0.292393133	0	206.4003899	2.197667144	0	0	40.13862845	0	35.49958854	0.363491528	58.37402147
99	9.159680377	11.09588381	4245.972771	9589.660077	18.91407212	51.32802762	2	4.032340533	2194.468587	184.1795523	0.179011401	70.10936212	63.64639348	0.306886777	14.88173158	184.2602148	1.852512698	0	0	5.585467086	0	4.849534374	0.470556376	65.54376187
100	8.037651766	9.984456282	5865.902759	14226.72572	16.30354624	52.82171072	2	3.023936676	1400.30262	193.3491961	0.135615506	73.43243284	48.55303876	0.291943026	13.27960957	193.1086162	1.867665582	0	0	4.616182739	0	4.221234847	0.474817401	59.39037358
101	22.28105662	23.8388933	4876.103694	12343.1825	7.879142225	41.78563335	2	3.471573766	2301.584007	222.4851668	0.196763084	64.28052775	86.35356458	0.283176877	4.407568459	220.1927439	1.997049513	0	0	14.19681199	0	12.10466561	0.456728385	49.93612062
102	14.54612856	17.40053087	4732.28277	12203.38224	13.17517949	39.23766707	2	1.995028576	2375.222604	204.9599535	0.203048704	86.63279135	50.36296013	0.279427042	11.18015092	206.0926274	1.989690635	0	0	9.932463027	0	8.763210172	0.397557217	58.47818521
103	22.94456131	26.06283508	3943.100789	12684.68071	7.117769436	40.23113572	2	2.939480608	4643.604115	204.5197949	0.196303773	89.620664	46.05070546	0.237139319	4.178288828	203.2688072	3.235864348	0	0	18.13995493	0	14.55495628	0.365646783	69.63866525
104	7.761067948	9.376830267	6520.7288	18808.83913	15.57469296	37.64399789	2	1.326518687	3041.563471	187.8129356	0.128701048	115.7336916	58.00928875	0.257435453	14.24817428	186.3546801	3.044049302	0	0	6.290566736	0	5.576552732	0.281470956	60.62615883
105	10.37508714	12.00160903	3261.206934	9444.044974	7.408967782	42.5488893	2	2.672095068	1642.833605	213.1393943	0.08361131	63.9472872	36.91880992	0.2566818	4.736872714	211.7392237	2.439231671	0	0	5.317060233	0	4.725289391	0.544554245	59.0843618
106	8.487744806	9.790179792	4093.477599	7642.032364	16.57931304	44.57409501	2	2.143681097	2557.992313	192.129778	0.146592034	74.29566033	72.84984373	0.348811224	14.43563194	191.0226749	2.510889428	0	0	5.371878723	0	4.605442396	0.457400935	66.19132428
107	8.407561287	9.901575022	5408.267083	12990.77803	15.77414706	52.16505436	2	1.959780553	4246.812389	165.3087312	0.142800678	104.144746	66.5142565	0.293942813	13.81436651	166.2976258	3.993808337	0	0	6.524365414	0	5.455604632	0.351107361	87.79573926
108	10.88572262	12.83083301	5635.103496	11559.9522	17.09359554	41.18427578	2	5.649292351	1310.844131	202.5883316	0.190856538	75.90376181	65.43152693	0.327716502	11.44430319	202.3536574	1.432424291	0	0	7.001801104	0	6.453967843	0.407116269	47.98752846
109	5.247362674	6.521123384	2344.768669	7097.309882	17.50324719	34.35120095	2	3.860523536	2145.025972	239.890887	0.095124636	55.49761768	55.73105723	0.248331832	13.64272365	238.7319051	2.645996798	0	0	3.283933696	0	2.768769701	0.472350231	42.44289891
110	20.81007136	23.61669878	4074.802687	13038.36566	10.75070387	43.82743234	2	2.773965252	2676.246207	197.6176721	0.242194039	96.19349359	64.25698021	0.238109192	7.976738617	196.890285	3.021004193	0	0	13.87930288	0	12.2247768	0.412554787	70.29850819
111	52.1393185	54.07223033	4738.645337	14317.65226	2.379886392	41.42238836	2	2.379886392	2505.246186	231.4055099	0.20622257	82.97666739	60.3710921	0.248665582	0	230.023001	2.707727082	0	0	31.88692561	0	27.81151947	0.466592194	60.58235988
112	32.48451518	33.46391894	2957.252953	10476.53774	3.154571149	37.23758522	2	3.154571149	2375.681039	167.8457504	0.134899407	58.34077943	96.25053405	0.220135405	0	167.6992842	2.144338144	0	0	22.863704	0	19.1226083	0.411331578	56.12897527
113	28.83156756	29.90785633	2667.264501	8578.222665	3.004413719	41.56219696	2	2.457776843	2347.366958	212.4969782	0.116503794	56.73026153	72.88921287	0.237185323	0.546636876	211.444265	2.866447793	0	0	15.39281241	0	12.84159776	0.554599391	60.34975735
114	17.60486698	19.03351479	5303.020264	14116.13252	7.323494211	36.8537767	2	2.137779901	1911.528556	226.3565521	0.145862359	95.55940441	69.60328677	0.273081958	5.185714311	227.5434017	2.347188004	0	0	11.69541605	0	10.65101639	0.394995918	53.81135423
115	7.014575164	7.958204002	4008.523245	9393.693938	12.88540819	48.97138052	2	5.631925912	1167.963555	219.9508863	0.09323852	72.57178268	68.54268074	0.299094037	7.25348228	221.4322941	2.011433456	0	0	3.558567585	0	3.29742785	0.529917668	57.90216835
116	23.45267583	24.62965008	5236.00619	10026.60401	8.622393297	42.1207693	2	2.785209798	2357.35207	215.3138431	0.222088854	87.50640883	120.2062209	0.343060992	5.837183499	215.9589334	2.492333173	0	0	14.92997641	0	13.19878948	0.437216053	62.01560196
117	33.38936609	34.8336052	5247.195858	10833.19603	2.821864104	50.16560098	2	2.429507639	2787.175696	195.0455171	0.142987298	95.33913057	54.1624863	0.326310198	0.392356465	195.0602318	2.645173382	0	0	19.18130999	0	16.7959522	0.496967024	88.22571682
118	34.16488365	36.45605791	5899.038231	13214.83862	5.31581618	46.95040805	2	2.142967364	2273.616823	187.804198	0.22153144	76.72970514	60.23773788	0.308625941	3.172848816	189.2082783	2.521599551	0	0	21.49903386	0	18.79460737	0.449885223	65.92351298
119	21.22890893	21.98223693	3643.383465	8455.968149	3.239617669	45.62273899	2	1.762977117	3945.298648	185.9348625	0.096729137	52.08280266	82.33632622	0.301122207	1.476640552	184.3243939	3.445752813	0	0	13.89252733	0	10.2749138	0.515994259	72.2638279
120	14.39904056	16.37156159	3969.784095	13113.52707	12.00518669	49.53337067	2	1.477756073	3304.10781	215.9177473	0.18780226	66.71163915	71.61811388	0.232377907	10.52743062	216.2941047	3.240630381	0	0	9.168347691	0	7.418029379	0.484824746	63.21265554
121	30.88301187	33.22795937	4550.048164	10933.15007	5.082109173	47.09013377	2	2.224688616	3027.024565	187.3939064	0.192651901	76.17923093	53.84857713	0.293870045	2.857420557	186.4707108	3.172807856	0	0	19.34672266	0	16.24294117	0.474049318	75.50918849
122	19.52597626	20.93646416	2949.599944	10219.74238	6.888319742	45.4279242	2	4.537933527	2446.291349	199.7582071	0.151300863	64.09241897	80.23897898	0.223974734	2.350386215	199.2643916	1.969911305	0	0	11.38407144	0	9.616349182	0.507509942	63.64639153
123	12.04267918	13.56682661	5998.496259	10095.89834	9.914597406	41.75135638	2	6.15297032	3922.111853	204.6807741	0.133390757	57.50139101	53.61242281	0.37270717	3.761627086	205.8294186	3.217351312	0	0	8.834374194	0	6.696421164	0.443942576	59.74979169
124	36.05352803	38.16153108	6730.179708	15653.85277	5.403569796	53.77208731	2	2.879059129	1955.954968	267.7952854	0.252063509	119.2160825	70.09795635	0.300668779	2.524510666	264.6281361	2.542323785	0	0	18.81342519	0	17.40839643	0.517151375	75.81415888
125	48.54723219	50.14840611	2711.79668	10579.70424	1.678850605	46.29926881	2	1.678850605	2760.429504	194.2623253	0.148591336	73.87969409	56.44830858	0.204024865	0	194.7454028	3.176654059	0	0	27.07574722	0	22.94379153	0.527392387	78.52551032
126	21.90681581	25.62070209	2975.837529	9979.142897	9.004953346	41.19785155	2	2.335992087	2968.660344	220.1630621	0.217611178	80.05862099	44.06075447	0.229706061	6.668961259	219.590824	2.784075105	0	0	13.543998	0	11.48988079	0.475511143	66.38859148
127	16.48745738	20.41006297	3110.090636	8668.00065	13.92888062	53.16557332	2	3.144291473	2055.655357	212.3541892	0.240037478	86.96187627	44.53282398	0.26405727	10.78458914	215.1829038	2.14513073	0	0	8.25261414	0	7.398372116	0.551272707	80.67162998
128	30.64703254	32.66409623	4163.87063	12549.24686	4.080805603	37.40282968	2	3.700488855	1842.166327	184.806907	0.155191699	99.61014368	51.47399487	0.249137878	0.380316748	186.0680142	2.657484505	0	0	19.74548694	0	18.10200969	0.409338909	70.36151967
129	13.70284882	16.11072359	4242.802309	10925.82955	19.73339019	42.30317894	2	4.933692007	1831.739634	212.4207855	0.277621548	98.19925764	82.62739157	0.279708964	14.79969818	211.0033736	2.060112003	0	0	8.864514912	0	8.120970238	0.407351687	60.11752215
130	33.44518278	34.18472759	5157.188887	14233.4306	3.704991887	51.19214848	2	1.441063673	2046.02664	253.536324	0.180882608	95.89930961	139.3859356	0.26596308	2.263928214	253.447424	2.243757189	0	0	18.40449848	0	16.66398862	0.501752203	64.6605325
131	35.92640842	37.17002186	5748.308327	13381.87709	2.19986156	40.65344885	2	2.19986156	3893.722033	224.8623797	0.141627757	98.58741864	63.31507477	0.30048367	0	225.6421135	3.859533921	0	0	25.34639578	0	21.29998244	0.407121853	69.36120896
132	32.01709553	33.86625888	6609.338629	12581.65367	5.764606999	50.9280882	2	3.338265032	3323.653235	216.1988028	0.230089278	85.99093223	74.32003199	0.344397962	2.426341966	214.1545218	3.628043081	0	0	20.01618938	0	16.87614021	0.472902213	73.06445099
133	31.0879006	32.26990406	2866.206251	6936.953214	2.91082434	41.21097041	2	2.91082434	3274.516601	200.8138492	0.125538855	56.17360569	68.74350517	0.292375765	0	201.1700887	2.16537089	0	0	17.82529401	0	13.97613296	0.550431754	69.89459816
134	13.80959427	15.15400811	2832.055676	7352.332103	9.659526818	51.44957935	2	3.007924812	2004.757395	155.840847	0.141113237	49.92267758	75.09569493	0.278078146	6.651602006	155.5090778	2.109632763	0	0	7.589503578	0	6.361512189	0.539341123	69.35678517
135	14.44947085	16.55374308	2730.589948	7834.564216	10.15586541	53.46032466	2	2.664336815	4094.447829	245.5229137	0.163312583	63.38359039	56.63478102	0.258452447	7.491528596	244.677442	3.467237538	0	0	7.115803597	0	5.459453699	0.622169299	77.93380115
136	20.23872001	22.29298918	4345.06068	8472.337308	12.45970793	42.40230362	2	5.105291153	2200.5289	170.8224967	0.264477023	79.58094801	84.46871135	0.338997095	7.354416777	172.102078	2.490387112	0	0	13.49608045	0	11.8956711	0.412232044	67.11674269
137	17.64899066	19.55153567	3219.404279	11371.44632	9.48158821	37.89973527	2	4.085210836	3269.343846	233.6691873	0.185029017	80.8073571	74.17465839	0.220645414	5.396377374	233.7185303	2.768859964	0	0	11.99690843	0	10.04407617	0.430897983	58.38280678
138	8.213792733	9.716254293	4221.551124	11467.84839	10.41702461	51.13137687	2	2.668459788	2494.234426	266.5439318	0.093352367	68.68339911	43.91862715	0.26907028	7.748564822	266.4548999	2.449891247	0	0	4.089869917	0	3.480112595	0.576308691	59.13153537
139	22.22625952	25.21252043	3428.121235	8844.65603	9.181094164	38.14465501	2	9.181094164	3322.488247	172.2436823	0.2246421	47.29657784	53.36448136	0.279327259	0	172.5709915	3.443665094	0	0	16.82971322	0	12.67120729	0.429899247	57.48199443
140	12.50404798	14.32785981	3718.030404	10138.28684	10.77638071	51.47167827	2	4.267311498	1947.186929	232.2077504	0.143214007	65.03397198	56.3279267	0.26832746	6.509069216	232.6499614	2.733069832	0	0	6.205026804	0	5.417565592	0.56673506	60.06595278
141	19.28139834	22.74347282	6758.637336	22456.90527	15.4993401	44.47025339	2	2.915940074	3137.830639	205.5987086	0.321434537	118.6006024	69.43616256	0.231337046	12.58340002	205.6584703	2.309766767	0	0	14.54861717	0	12.88770257	0.331599174	65.98297171
142	10.64050151	12.58853131	5904.141084	17831.78571	16.58544193	49.14818642	2	2.741899347	3059.107176	167.7141912	0.186915297	84.32166724	70.92017858	0.248742808	13.84354259	168.9799635	3.191183513	0	0	8.002123991	0	6.810059587	0.359986972	68.70247403
143	15.43032488	17.7855016	4268.298986	13488.03969	13.75189202	40.78989475	2	1.512092245	3070.90985	170.7641543	0.225952985	80.05584827	71.97807643	0.240381706	12.23979978	170.5893057	3.255434855	0	0	12.0093654	0	10.13694517	0.343050438	62.55950596
144	81.88587955	84.3076943	6226.872807	18062.00902	2.536065257	55.44881684	2	2.536065257	3188.352492	168.7661833	0.350994943	108.3729943	82.75363282	0.256367208	0	168.1569871	2.901466752	0	0	55.86274561	0	48.87820519	0.403093605	91.87653404
145	47.24540168	48.5464332	4076.700989	11571.33015	1.925969977	45.38177339	2	1.925969977	2863.554828	199.0404735	0.160769674	77.35691819	70.10341587	0.260524851	0	198.1346174	3.713528658	0	0	28.89608079	0	24.51978261	0.481012294	71.8439421
146	20.63638762	22.39062493	7129.779289	19043.24151	11.9576164	50.77071291	2	4.589350628	1858.183164	171.1723092	0.265379644	103.3123009	106.0163883	0.272409492	7.368265773	172.0708436	2.173466559	0	0	14.48028229	0	13.30490716	0.355269565	67.14040553
147	11.75871347	14.41426366	7642.556163	17467.47427	11.94263137	48.41403304	2	2.856668857	2480.497796	233.3872384	0.153993954	82.33946377	38.4424722	0.30436268	9.085962509	232.2616696	2.34407489	0	0	7.204344092	0	6.285299183	0.465477308	59.41038563
148	20.02124115	21.75383778	5072.71492	11982.84232	8.580881234	48.71707096	2	2.108786398	3354.413149	272.6033605	0.196820955	99.93181742	76.15287272	0.297422995	6.472094835	271.8030503	2.148377229	0	0	11.20694683	0	9.641343665	0.518444257	72.06153372
149	11.55321418	12.34824851	5108.084249	10820.32245	8.033579275	51.52822918	2	1.589407472	3358.048134	177.5794557	0.10536676	61.90236671	87.08842573	0.32069022	6.444171803	176.9631467	3.228901151	0	0	7.661529147	0	6.093730359	0.472551079	71.74611325
150	17.81362126	23.37578699	3822.685957	11134.95049	14.66400312	50.17071077	2	2.767963344	1804.212151	234.547796	0.272757478	106.7875684	35.91349125	0.255567514	11.89603977	235.0566877	2.471959053	0	0	9.203029851	0	8.497145269	0.52299731	79.04464567
151	36.97065952	38.16418538	3311.900657	9738.477934	1.862277514	47.35074119	2	1.862277514	2091.216771	235.6668998	0.121559406	60.15329552	54.62013921	0.253778129	0	234.5331827	2.308639061	0	0	16.95009908	0	14.51226959	0.607465223	62.3127218
152	9.252070047	10.49664954	2870.802743	8099.71223	7.7638323	39.30597328	2	2.400497401	725.054768	223.4898053	0.075270647	56.25490526	43.54802856	0.261683499	5.363334899	222.3016722	0.113843501	0	0	4.33546018	0	4.076122341	0.559436718	46.35769539
153	8.847571137	10.82582473	2927.998794	8922.592608	14.68175537	46.85488871	2	3.341742292	2878.993719	185.2474516	0.137243875	77.56851261	51.65160027	0.247076175	11.34001308	184.765455	2.604544812	0	0	5.661786422	0	4.802453747	0.457200889	73.22838532
154	25.11857101	25.94437566	4289.590091	8774.341942	4.433113054	45.39438852	2	3.588003643	2029.893532	207.7137776	0.135605684	69.11944793	100.4450698	0.328353675	0.845109411	209.655327	2.374289622	0	0	13.78242073	0	12.06180225	0.519805396	63.53163654
155	24.35050607	25.62562241	6330.884287	10700.12374	3.245531982	34.39817193	2	2.367642806	5048.060173	205.1081871	0.118341251	78.87753874	53.2866619	0.371726928	0.877889176	205.1489306	4.708380814	0	0	21.44088166	0	16.48352497	0.323072592	61.13462262
156	8.134804685	10.55560406	2991.047279	9017.579008	17.51190021	45.9582889	2	3.742284329	1832.922253	228.092924	0.147068489	69.24433217	45.23429829	0.249074891	13.76961588	228.7637069	1.598738685	0	0	4.487426613	0	3.974907117	0.511370307	55.48783842
157	5.300768905	6.203188527	6828.992069	12140.98157	16.14859239	43.8373577	2	4.877927697	3453.154984	201.1943426	0.091021321	90.26053466	63.64743629	0.359989539	11.2706647	202.5717148	3.15581384	0	0	3.930184147	0	3.318740623	0.373913354	64.69105533
158	4.793204749	5.249370149	4489.042028	14658.94117	11.98372387	38.48786994	2	4.836844999	3148.74837	239.3065847	0.062443686	82.05846534	102.4368378	0.234439417	7.146878868	240.3552548	2.956450481	0	0	3.450738387	0	2.912580684	0.392352124	51.8174062
159	33.10822712	37.11659095	4781.884911	13027.72107	6.871722694	51.12721503	2	2.436984244	3010.567506	202.0776223	0.26743869	84.4150337	45.71727071	0.26850032	4.43473845	202.511736	2.481423063	0	0	19.546291	0	16.67517834	0.496343363	79.21714192
160	15.46879273	17.21710896	4438.808105	11402.21295	8.244150931	42.84496915	2	3.378591676	2478.298546	241.9677972	0.142146085	71.59217877	56.19743589	0.280209722	4.865559256	242.475921	2.827826937	0	0	9.013805571	0	7.721971646	0.500803212	56.24377584
161	37.80038987	39.82908599	3860.482915	9211.865175	6.405302797	35.73046825	2	3.943697214	2193.238708	184.1166612	0.270029838	72.07066196	90.91969358	0.295316717	2.461605583	183.6230438	3.201022413	0	0	26.01100487	0	22.66427956	0.400422069	56.15435091
162	11.66820666	13.61746319	2729.804399	8490.238912	16.98176972	47.50783664	2	3.300998386	1812.939359	177.6736341	0.204002443	77.59591149	78.82710426	0.243297136	13.68077133	177.7156531	2.335200469	0	0	6.880960856	0	6.175961164	0.470701767	70.25963321
163	32.58006013	34.89434227	4377.376709	12638.1405	4.093610209	48.0762713	2	4.093610209	2323.883884	200.6645122	0.173438517	65.13853847	48.48342851	0.257257929	0	201.3279875	2.002740936	0	0	18.23290267	0	15.55395971	0.522592664	65.46451624
164	15.98178894	18.85071521	3123.424864	12426.73675	16.42886497	41.03174796	2	5.394074239	1318.848996	221.9580258	0.269604864	102.0139996	74.51138515	0.200861248	11.03479073	221.3503726	2.007679876	0	0	9.748726129	0	9.163925001	0.426602051	59.36284165
165	13.19184922	15.06639239	4303.650106	7586.075852	12.97185113	42.4032943	2	2.080231085	484.3620958	229.6056826	0.17382413	84.04142977	58.73769163	0.361963776	10.89162005	230.8239509	0.749557806	0	0	6.503341505	0	6.322199527	0.520749561	57.03665441
166	15.93368474	17.063602	6415.765474	15579.5181	6.525902047	51.40378043	2	1.355681943	2272.540674	199.6333192	0.124354039	91.35493331	70.45553433	0.291688236	5.170220104	199.4541425	2.312070739	0	0	9.832415463	0	8.768289055	0.449701108	70.74417464
167	8.136191643	9.258682077	3257.465022	9159.882621	14.77034815	36.16406083	2	3.544458622	2535.917533	227.7764179	0.125902836	54.73653484	82.16628747	0.262331789	11.22588953	227.4721372	2.489092249	0	0	5.415852089	0	4.434168477	0.455006879	44.923793
168	25.16605598	31.73607368	5083.173874	13923.03634	16.58157507	48.39206904	2	2.273213037	4039.474845	225.008509	0.449120697	101.4423912	49.08709362	0.267448051	14.30836203	223.3310068	3.583388769	0	0	17.65288163	0	14.81596238	0.411271977	72.24150482
169	15.08260575	16.44147156	3066.410042	10643.08866	9.819832369	47.88780724	2	3.595538823	2285.57788	206.8928054	0.159151964	94.66897098	89.30729177	0.223670472	6.224293546	206.9693458	2.923852557	0	0	8.609134958	0	7.701384185	0.489386362	77.68698896
170	14.69482514	18.4876635	7451.96523	16247.27104	12.98416687	53.15462765	2	1.165277119	3555.559124	214.9102196	0.210363287	99.11304763	36.5406719	0.314439045	11.81888975	214.8282049	3.1961835	0	0	9.546156383	0	8.137151102	0.446257371	77.77635512
171	18.24834045	19.52355194	6641.737496	13368.77545	5.812878235	44.05991627	2	2.139491697	1500.05842	210.9285898	0.125875861	62.63769308	58.83002404	0.331912406	3.673386538	212.0461169	1.587132289	0	0	10.92298677	0	9.779382241	0.464094707	47.22499188
172	7.462941937	8.666955547	2782.632253	8150.201593	16.67581332	38.59026204	2	3.110965626	2494.016813	272.3669364	0.129662313	74.2618653	79.78521911	0.254520675	13.56484769	272.5966532	2.906263594	0	0	4.301510976	0	3.700338405	0.504171621	51.8275994
173	15.45905309	17.70758886	4791.30911	13426.35471	14.61400146	51.33926247	2	2.629637328	1841.336464	192.6034242	0.235977303	93.09114519	76.19444898	0.263003487	11.98436413	192.2425893	1.848417597	0	0	9.427311722	0	8.593866735	0.444088413	70.20337611
174	22.08754288	22.98213208	3677.236879	12237.51902	3.77874913	52.06121861	2	3.77874913	2982.799929	183.1402712	0.112645293	73.14582727	85.20658899	0.231058327	0	182.3121045	2.720304594	0	0	13.4317779	0	11.23147308	0.491501923	77.85524443
175	18.19182759	19.0444324	6369.212652	14007.08498	5.373484786	47.17921071	2	1.68536851	3875.306398	212.8467737	0.126217736	94.36497572	92.3265995	0.312579487	3.688116276	214.0580752	3.838016081	0	0	12.7397756	0	10.64098836	0.415067656	72.44498332
176	21.52771112	24.11776172	2321.505907	9017.2749	8.944187824	47.07150382	2	4.42012573	2122.244705	222.7001394	0.207487714	66.19446293	62.4426569	0.204740346	4.524062094	221.693461	1.449048998	0	0	10.780556	0	9.331197227	0.566549496	64.70687013
177	31.26482471	32.21231315	3933.035717	14438.07902	3.903862208	54.20441394	2	3.903862208	1789.9226	226.5565508	0.168234443	76.22911722	112.4256667	0.214088028	0	225.2226574	2.486162571	0	0	16.54757112	0	14.84472357	0.525194089	62.09025687
178	11.27311862	13.64653477	3716.864859	10334.97763	16.95304057	47.72472977	2	2.835194881	2760.033077	200.3203388	0.200150079	76.52088251	61.42950704	0.264510854	14.11784569	200.1657707	2.439129967	0	0	7.192619146	0	6.126244189	0.45656172	66.1382824
179	6.987257612	7.86159557	4887.720404	13471.08374	14.24614003	47.95079974	2	2.055460053	3122.128599	182.4073702	0.106125021	96.56713984	87.79396929	0.266233049	12.19067997	183.2268682	2.993981164	0	0	4.986843622	0	4.311666733	0.382924321	73.91563997
180	27.53950121	28.36371998	4665.501576	14675.16907	2.994135123	39.77141426	2	2.994135123	4538.015155	249.4243412	0.133453404	81.21208888	103.8430244	0.241227497	0	248.3691849	4.128587513	0	0	20.10414462	0	15.89754366	0.422736689	60.77673145
181	17.78761628	21.28340185	4344.876649	12901.95796	12.94287392	34.93796455	2	1.935207142	1374.794636	200.5359169	0.239811481	94.33071118	50.44789067	0.251923135	11.00766677	203.2097891	0.737952497	0	0	11.81070385	0	11.01925451	0.380509769	54.18496528
182	29.87987715	31.80738882	5533.563397	13487.48809	4.267546442	37.15101895	2	3.295245112	3086.252705	187.9418054	0.164443827	76.30685141	54.87408937	0.29091785	0.97230133	188.7656398	3.433295477	0	0	22.44055556	0	18.78868701	0.371192629	59.31382834
183	13.19982923	14.47343092	1931.412504	5746.15	8.043645439	37.47553602	2	2.06478657	2485.35599	206.9773117	0.114981897	46.79078854	66.96438421	0.251565846	5.978858869	206.3841721	1.933121758	0	0	7.11826685	0	5.684669714	0.569337632	56.98870845
184	5.213195968	5.843809626	4584.996558	11291.54569	11.02817873	38.19849554	2	2.985192783	1533.667671	205.3561017	0.060409172	63.23225562	66.92880645	0.288790625	8.042985949	207.479075	2.569137347	0	0	3.32926968	0	2.976812627	0.42898509	44.86611396
185	28.57088177	31.40035686	3954.921848	14708.31006	6.841945869	33.82325564	2	4.541664457	3443.398485	243.5978644	0.231356823	94.76138066	60.97527359	0.211909806	2.300281412	244.0777681	3.367637631	0	0	21.13523021	0	17.98257458	0.370597844	54.64962929
186	15.30401574	17.18185743	6189.939112	14165.20427	11.40017963	51.02355913	2	3.991848994	3840.744232	215.3395	0.193709122	67.66819074	69.71821624	0.304097053	7.408330638	215.3726442	3.723601199	0	0	10.31829212	0	8.13392653	0.468510314	65.22830818
187	25.40776879	28.0195792	4883.818827	17894.23473	7.038690812	42.93327953	2	5.060887737	3214.355411	233.6669868	0.214131185	100.2587016	59.5892726	0.214408962	1.977803075	234.113506	3.674683293	0	0	17.09393984	0	14.79580632	0.417666052	65.27356959
188	11.03063027	12.47271755	6421.290947	11929.6686	12.28306981	48.20044063	2	1.644981267	3410.849349	199.3891328	0.147056072	61.06620225	64.97433095	0.349915814	10.63808854	199.0198235	3.913968516	0	0	7.580305414	0	5.994700848	0.456540497	61.55702018
189	17.09967268	19.19830117	4133.161852	14734.4455	9.28997498	39.70375577	2	2.691821197	1288.41797	218.1479603	0.171458176	86.64136168	60.9977396	0.219061261	6.598153784	219.0044687	0.834173772	0	0	10.3874295	0	9.678354275	0.434003536	53.45048365
190	9.922009757	10.94977937	5812.715144	11405.02107	15.31271458	36.7005161	2	1.845866684	2394.114006	203.0268772	0.158888806	109.3360815	101.4994371	0.33760043	13.46684789	203.9087945	2.058233992	0	0	7.349393914	0	6.638190276	0.330963138	58.35830308
191	5.283166494	6.400962887	6548.531302	18553.72845	18.61569412	53.75286717	2	3.908548631	3420.662264	217.1143511	0.104524315	79.36351302	67.74993167	0.260874175	14.70714549	215.6483388	2.248105424	0	0	3.622212207	0	3.00199615	0.431780892	63.17362994
192	23.78872508	26.00819686	3810.752829	10813.87257	6.516311209	36.87345568	2	4.283395635	2898.491158	186.6891328	0.177939426	90.02505003	57.02756063	0.26057097	2.232915574	187.929826	2.95943707	0	0	17.12297661	0	14.81276223	0.377320047	66.2730072
193	25.38783897	26.34699887	3700.81206	7912.144351	4.657589428	35.29582789	2	3.616289605	1557.334636	177.287358	0.135038942	58.87551951	90.65648927	0.318679579	1.041299823	176.2975571	1.762131155	0	0	16.1677579	0	14.32234718	0.435857963	50.27447277
194	15.27067429	17.54618377	6557.264391	21718.45343	10.42622539	51.94299505	2	3.634984085	2600.652891	269.2732019	0.181586556	88.66994888	56.81598758	0.231904436	6.791241303	268.9219748	2.135282162	0	0	8.973032277	0	7.854068188	0.485676399	57.87159269
195	59.28173258	64.53178122	6854.648064	18346.88519	4.6429118	36.19858945	2	2.772497141	3026.419368	226.3743239	0.362307349	93.95629038	43.96795156	0.271993295	1.870414659	229.8198471	2.478095976	0	0	42.89592185	0	37.10627404	0.374069002	56.56926208
196	31.72507534	34.31352508	5204.676714	11986.57499	5.790181987	53.74893569	2	2.608237786	699.5553698	178.6246343	0.209217175	84.34839411	50.76139355	0.302751469	3.181944201	177.9644019	1.040268835	0	0	15.47884141	0	14.8673886	0.531367902	77.56537123
197	19.88332799	21.97797605	7947.115933	12902.65045	12.77414744	42.60796017	2	2.284916692	2468.683487	194.5230831	0.270748874	87.87460931	78.36698571	0.38116091	10.48923075	195.8873543	2.807257762	0	0	14.36171413	0	12.63536968	0.364524405	57.61972673
198	42.58632488	44.15082234	9450.110741	16867.55979	2.649882399	37.12955445	2	2.649882399	1578.042848	180.1701114	0.169334095	102.2841946	52.58223816	0.359078541	0	179.8065576	2.45820139	0	0	30.8349475	0	28.65786469	0.327064151	56.14050335
199	26.75431263	27.85930142	4415.622009	16335.02306	2.399935714	44.09153248	2	2.399935714	3950.087511	275.260988	0.119222678	67.90063479	64.02560342	0.212794445	0	274.5666898	3.293211388	0	0	16.51631799	0	12.9551785	0.515772329	57.20281416
200	63.50947803	67.94921565	6376.234305	17388.12063	4.080567153	41.33712464	2	1.65761341	1619.610351	246.9225685	0.35457278	71.08654914	46.59369105	0.268310851	2.422953743	249.7475633	1.661639271	0	0	36.77083839	0	33.08573154	0.479042616	47.06143408
201	11.09657675	11.99996956	5349.972461	10899.70178	10.35508508	44.2264673	2	1.925908507	2512.857648	205.0012544	0.124115473	65.12330893	90.17404956	0.329235675	8.429176578	205.5759384	2.437947839	0	0	7.22341691	0	6.091788762	0.451020896	55.40043096
202	42.13962678	43.90744291	6155.301698	14559.99882	3.288677535	53.92327302	2	1.384333581	3489.640796	228.4989759	0.218839176	70.11628685	69.0049554	0.297137939	1.904343953	228.2094337	3.4027315	0	0	24.85652524	0	20.0934056	0.523170774	68.44027527
203	9.238175128	10.03066155	4507.808714	9388.978708	13.58565255	46.42925483	2	2.77025499	1076.058663	200.1250257	0.128843011	74.11443508	109.0028847	0.324377756	10.81539756	201.3984815	1.027533429	0	0	5.238130365	0	4.888342572	0.470854091	54.89658655
204	29.61687188	30.37586684	3942.140356	8932.657263	1.979671157	42.49459848	2	1.965366895	3171.152591	198.8395421	0.10077525	70.06657935	74.1307267	0.306190472	0.014304263	199.665087	3.101894435	0	0	18.42247771	0	15.14387201	0.488674156	70.53313237
205	9.913979584	11.81660269	6046.884742	12385.92408	16.6570596	51.73834933	2	3.375306947	3167.523388	190.6280687	0.174598692	67.3145074	60.82148197	0.328050098	13.28175266	190.9191205	2.433446057	0	0	6.70011068	0	5.470798592	0.448173305	65.35201474
206	14.86924155	16.01170579	6391.973066	13685.56349	10.02971942	39.08214723	2	3.365954963	1534.877953	196.2224763	0.160238544	112.9827488	92.12724436	0.318364409	6.663764461	196.3507165	1.453932717	0	0	10.3117924	0	9.664150134	0.350057627	59.78137351
207	14.57882743	16.29080674	3729.928734	10327.75576	11.26830541	36.32476863	2	4.48933088	1668.102339	259.8215774	0.172635387	74.10002755	72.96802392	0.265330235	6.778974531	259.2254091	1.910835731	0	0	8.595709269	0	7.743328202	0.468864815	45.31933362
208	13.06170203	13.64587828	5712.881546	12714.24381	5.968927235	52.59191225	2	2.32372478	1815.607322	212.1796086	0.093126839	85.94976821	98.67294049	0.310025652	3.645202455	211.4872125	1.782538636	0	0	7.389997314	0	6.697263914	0.487259478	66.6287307
209	13.37829192	14.83765701	4372.77292	11946.40737	15.31409281	55.59036919	2	6.148114072	2745.927179	215.7961039	0.215759646	74.96151978	107.1151787	0.267952976	9.165978741	216.3388666	2.679539453	0	0	7.813933147	0	6.6406405	0.503625684	67.5043091
210	13.32069707	14.85168162	4181.933843	11793.61465	11.04854966	39.36616123	2	1.984357619	5248.611507	220.0103512	0.166553874	73.10117281	78.93016743	0.261770908	9.064192045	219.823248	3.764758969	0	0	10.97682562	0	8.222665189	0.382715098	63.69400753
211	11.9325538	14.74477105	6059.363443	14049.60842	20.08415547	52.94513728	2	5.795417013	3445.240786	248.1879996	0.252695803	112.5841105	61.85393653	0.301326367	14.28873845	247.5093246	2.691263812	0	0	7.585586413	0	6.604982953	0.44647365	73.1928898
212	19.36305994	21.08449402	2968.870939	8296.642648	9.430920233	40.24581602	2	4.250129243	1356.473365	198.1762305	0.191270386	51.12230121	80.77149143	0.263536226	5.18079099	198.5502127	2.06879444	0	0	10.81268407	0	9.575185301	0.505492142	46.50123123
213	41.92386556	43.35389706	3928.371831	8857.153239	2.099952099	47.31335584	2	2.099952099	2171.120451	186.0371346	0.138430765	67.09466696	53.06772147	0.307251506	0	185.2097998	2.250014845	0	0	22.16603119	0	19.16276802	0.542915049	74.42502611
214	13.66679184	14.64925344	5045.54946	11335.56422	9.271608804	52.56588097	2	2.967367084	2293.88669	258.7040817	0.139709261	60.25377018	94.5185954	0.308010161	6.30424172	259.9195141	2.873984078	0	0	6.994538242	0	5.910688681	0.567514545	53.00986752
215	5.109806731	6.556165959	2356.491124	7890.933352	21.65025293	35.95455703	2	7.954192533	2737.789518	202.0553368	0.114770917	54.00286934	60.59021552	0.229959355	13.6960604	200.6474299	2.567045317	0	0	3.739896182	0	3.012996723	0.41035016	46.66658791
216	28.30307156	32.2804017	7277.272829	22559.74303	9.973674548	50.4725365	2	4.895238302	2683.068588	191.9618764	0.319233142	115.8499835	56.94289624	0.243900827	5.078436246	192.7541528	2.97654733	0	0	19.22404647	0	17.26951587	0.389835982	78.37857975
217	22.14489923	23.79735913	3730.040316	12216.31949	5.581169745	48.9405057	2	3.949285625	2896.153589	177.6499116	0.148411946	60.89101501	64.28738105	0.233911712	1.631884121	178.3843527	2.60401268	0	0	14.00390645	0	11.41296911	0.484623119	69.12284291
218	11.62368508	13.69518571	5069.025835	13894.75769	12.53120837	43.31746632	2	5.643476355	2828.281689	180.2781631	0.156309456	63.36063784	54.17033555	0.267300343	6.887732012	177.0279598	2.531421697	0	0	8.366971415	0	6.894043777	0.406896889	58.01274607
219	13.90326431	15.41090933	2153.377312	6085.630417	9.298546565	43.35736884	2	3.226587533	1001.355532	196.3174186	0.133406084	50.36775812	64.95604871	0.261363672	6.071959032	196.9287426	1.574303808	0	0	6.239705003	0	5.685552955	0.591063449	54.1415235
220	20.55867175	23.94401818	2813.295423	7211.977576	10.42955879	52.83198585	2	3.677093926	1724.043247	231.010566	0.225342312	57.90437229	47.31188088	0.280620331	6.752464862	230.3036029	1.566003713	0	0	8.569429488	0	7.487058556	0.635819928	63.29321721
221	13.27178236	15.29075841	4572.827153	14990.82462	12.93076967	54.89450278	2	3.183493118	2105.002309	243.3206401	0.183508964	89.88370859	67.59267139	0.233740981	9.747276551	244.0757479	1.711020772	0	0	7.220748625	0	6.479399459	0.511791312	65.91074122
222	46.56309821	49.36892186	2101.58264	8870.78786	3.159837922	51.49236097	2	2.514096437	2663.313458	233.6634625	0.200821525	65.5712198	50.97403567	0.191534057	0.645741485	232.8124739	2.460263795	0	0	19.6096259	0	16.40754891	0.647627638	78.08540414
223	26.78837954	29.9517508	7169.411847	16045.98611	9.157493414	48.85193429	2	3.219007316	2138.069721	202.9072733	0.273649096	68.19444274	56.43009218	0.308821406	5.938486098	202.8175957	2.429667044	0	0	16.84188147	0	14.61972365	0.454251287	55.63545154
224	32.38955546	36.925205	4516.050381	16309.87597	6.578395902	45.79086967	2	3.525695895	4840.519243	214.8750589	0.266850846	93.55234827	43.12991481	0.216847515	3.052700007	214.6729982	4.204462649	0	0	23.9471959	0	19.21957959	0.406611813	75.98732858
225	34.21907774	36.62690854	4432.690072	12493.09278	8.697510857	52.05255554	2	2.62143483	4098.549005	193.3965393	0.340473377	85.67158313	101.4251333	0.261889811	6.076076027	193.271299	3.454774432	0	0	23.30922247	0	18.97712118	0.445422775	81.95651424
226	13.38491349	14.83924421	4638.507706	15083.65351	9.559117044	53.40842275	2	5.006493834	3553.294185	193.4495716	0.144319835	87.76499702	73.14606161	0.235192668	4.552623209	192.9178915	3.444657126	0	0	8.863865544	0	7.420221112	0.445628011	79.3200053
227	17.31034307	19.47167902	3625.285402	15537.87041	10.23629053	53.03939505	2	4.013349243	2426.405594	236.8916704	0.194819425	90.19366865	70.19236773	0.189179978	6.222941286	237.770214	3.062479587	0	0	9.657483968	0	8.538987411	0.506711833	69.04573222
228	65.57463804	66.89549958	7191.503	20529.27154	1.777409015	39.55046342	2	1.777409015	2129.592666	183.2421265	0.220675259	100.0001019	83.98522076	0.259426481	0	184.5634078	2.256169536	0	0	48.63572715	0	44.04375877	0.328341565	58.26180169
229	15.81592931	17.73962384	4788.304408	9727.705437	13.36259626	46.86881723	2	2.270085334	2542.904444	266.6675917	0.223589848	66.73921482	76.92118931	0.329863679	11.09251092	267.748231	2.819596005	0	0	8.600023571	0	7.266491016	0.540558707	53.55268244
230	9.225015174	10.54367987	2827.033054	9906.254902	8.801976285	48.64124346	2	2.705247469	2219.495034	211.1200023	0.088064229	57.35617739	50.7299092	0.222019094	6.096728817	210.4710514	2.433946334	0	0	4.818833868	0	4.062154832	0.559658737	60.9921865
231	8.900734744	10.42640512	4222.371923	10775.74753	12.70888186	53.70876626	2	3.65697054	2146.921255	219.0960647	0.119570884	92.98364903	55.33373	0.281526756	9.051911324	219.0070871	1.76544623	0	0	4.691777984	0	4.216037131	0.526327067	78.28438534
232	13.20922118	14.28586129	3931.130374	9602.63101	6.76291319	50.13053879	2	2.371258948	3035.944928	190.7874266	0.102809697	57.67301434	65.07309899	0.290468427	4.391654242	192.3212243	2.758136113	0	0	7.764342195	0	6.211270373	0.529777699	69.71291534
233	15.49642336	17.57639174	4994.88436	13823.56708	14.11243612	36.44235316	2	4.509781192	1136.758484	196.9098534	0.225562171	81.69949034	78.66687493	0.265424834	9.602654924	196.9171167	1.835220016	0	0	10.57473269	0	9.895738597	0.361417898	44.78879406
234	7.817074414	9.507499404	5630.795269	16700.98282	15.83926354	50.88824613	2	5.604156373	3914.174036	175.1577409	0.133246501	91.54467163	57.84816446	0.25214272	10.23510717	176.1235483	4.39585345	0	0	5.973851193	0	4.957474987	0.365814533	76.91596661
235	31.6493606	34.86817842	7177.113673	15051.02785	3.414808039	45.42930662	2	3.317268017	2995.990406	207.5317807	0.157954945	101.9363544	27.25689198	0.322884109	0.097540022	207.8780891	2.259634788	0	0	19.5197022	0	17.08121833	0.460298155	81.15615804
236	29.04614261	29.90986736	5353.143076	18120.45032	3.964188124	41.82889544	2	1.853705232	2277.332957	224.1309499	0.160217165	113.2554122	117.1044492	0.228049578	2.110482892	224.7315073	2.478612687	0	0	19.95307216	0	18.16296815	0.374685706	60.91130663
237	17.04662573	19.21805981	5021.543195	16549.34705	12.49229433	54.30459254	2	3.707175301	1708.235607	222.6804925	0.227180967	85.22400329	77.63772559	0.23279258	8.785119031	222.0805216	1.545071359	0	0	9.745735282	0	8.873868926	0.479435457	61.10873653
238	19.94996094	22.64233152	4306.332602	15234.57869	9.294453433	48.45207786	2	2.182794251	1821.285146	191.7716116	0.202531	101.943377	56.10729688	0.220375219	7.111659183	191.1169784	1.46112788	0	0	11.84655661	0	10.89077786	0.454095279	77.83609957
239	15.13624725	17.52390908	3532.647622	10000.02278	19.4853518	50.01244702	2	5.054724316	2505.324748	189.7742881	0.30535021	75.16806558	94.00190209	0.261045863	14.43062749	190.9185848	3.032242432	0	0	9.552446084	0	8.225839884	0.45654694	67.04499826
240	16.13687342	17.50219013	2751.7706	10637.05425	7.845459988	36.80017933	2	1.913666972	4235.904456	197.8992963	0.145832903	69.67416326	83.13899678	0.205527418	5.931793016	198.9384359	2.916427761	0	0	12.86126369	0	9.996644957	0.380509179	62.08224078
241	14.63944946	16.78634348	5185.714707	11007.84032	12.54995913	38.22704271	2	2.224305547	3156.497465	256.7298835	0.197898886	73.82400744	61.58065223	0.320233247	10.32565358	254.8896988	3.535468633	0	0	9.813068648	0	8.14349517	0.443729411	50.9609789
242	48.23633748	50.29693474	6530.208928	17179.73165	2.914319493	40.2687845	2	2.914319493	1984.863736	179.8772509	0.204679304	89.54146879	57.30515595	0.275420721	0	181.1554986	1.82924988	0	0	33.25821556	0	30.00476054	0.377963541	61.92272897
243	30.10204561	32.41976879	5413.402405	12815.58679	4.413737049	44.63347021	2	4.413737049	1928.705651	211.5514273	0.168648716	88.23028871	44.34952172	0.29696668	0	207.9865554	2.08481983	0	0	16.97865922	0	15.33807764	0.490463943	69.60926286
244	17.39583786	18.93037546	5466.019634	14250.68682	7.434762401	36.41425393	2	2.832087851	5095.889353	265.3237172	0.157784442	69.73519474	70.90501943	0.277227824	4.60267455	266.266131	4.369648247	0	0	13.67808393	0	10.20377263	0.413435978	54.17133044
245	24.45748967	28.42612095	4351.516166	12767.1149	13.50296647	45.20546347	2	2.96353208	4062.058469	210.5522318	0.359366505	69.83721659	66.40616798	0.254197672	10.53943439	210.1727032	3.159000047	0	0	17.77592418	0	13.94367841	0.429881047	63.93722574
246	11.52458196	12.78267997	4385.203628	13537.80853	11.29458394	39.13443498	2	4.449813622	3008.674399	176.0538525	0.14076491	63.3209462	83.01545549	0.244668898	6.844770319	174.9244603	2.525820638	0	0	8.950349354	0	7.295704115	0.366944142	55.31360432
247	29.71651308	30.8583143	5970.329257	16705.49752	3.326938131	45.74466949	2	1.314424222	2819.565356	193.9456183	0.145106819	99.53819313	76.61669883	0.263290477	2.012513909	194.3864558	2.146603417	0	0	20.38220139	0	17.91478221	0.397143865	71.55541572
248	8.328121002	9.908964921	2772.416101	8338.033686	10.17991039	50.85818395	2	2.251670683	2536.758101	225.9953424	0.091243284	55.62652291	42.56919894	0.249532301	7.92823971	226.5928794	2.094006	0	0	4.058092688	0	3.331570103	0.599961372	63.35718582
249	37.97534331	39.42607846	1978.225434	5329.109307	3.371359964	49.80072132	2	3.371359964	2061.724989	203.4090287	0.15549191	47.00396891	73.78175864	0.270717779	0	202.4831196	1.91220953	0	0	13.23465143	0	10.93683883	0.712001581	76.29740133
250	22.3783967	24.24237948	4427.579441	13795.42455	9.448706396	44.41193941	2	5.149311232	3068.656408	195.4697438	0.234823321	102.5414212	92.46385287	0.242966497	4.299395165	197.2674618	3.177335708	0	0	15.72988779	0	13.73450622	0.38626049	72.19637638
251	9.512579107	11.46863986	7566.791694	18813.71645	16.13282151	47.08418362	2	4.69010477	3099.492086	201.476908	0.164057493	75.55947219	58.36437397	0.286832674	11.44271674	203.3703174	2.35148771	0	0	6.925723539	0	5.785799983	0.391773785	57.91698741
252	15.30787403	17.21824701	2615.648877	6382.00461	11.1720477	39.4349966	2	4.068537774	1982.394617	215.6355535	0.179332284	58.97636507	66.14332488	0.290703446	7.10350993	215.5339061	2.316812256	0	0	8.197820571	0	7.051274265	0.539369461	56.49342351
253	28.84041103	31.23029717	7190.020296	18502.07037	9.999429764	37.09060356	2	4.514198282	2082.12657	257.0531676	0.3209546	105.7222972	91.14773486	0.279853453	5.485231482	257.7582456	1.60813179	0	0	20.38766467	0	18.59222086	0.355341335	46.67569629
254	16.13663685	17.08257862	4546.809075	9005.324139	5.733000746	43.22662053	2	3.557419608	3690.662881	210.8217475	0.111620763	51.361399	74.91395352	0.335505046	2.175581139	210.5201769	3.973009531	0	0	10.47853808	0	7.847931079	0.513657576	61.1589074
255	21.76935277	24.43534938	3378.409363	10321.54326	11.58824328	45.6071053	2	1.070325535	2845.98631	243.6286682	0.270913917	86.45368477	75.44309545	0.246600076	10.51791774	243.2623859	2.829665955	0	0	12.45803924	0	10.7457073	0.506383703	67.45890343
256	2.958454096	3.61694112	2589.093707	7405.489931	16.37723436	45.24590133	2	3.5203529	1503.206262	228.4913744	0.049748816	52.89197794	55.67036839	0.259049681	12.85688146	230.6611152	1.944092287	0	0	1.499772953	0	1.31770028	0.554598369	47.68982263
257	19.11239024	20.81517519	2932.19433	8571.707863	10.53863698	43.00962024	2	1.701137055	2312.138577	210.0268203	0.214040488	72.2206571	92.72670784	0.254886931	8.837499922	209.8180829	2.380343012	0	0	11.00421437	0	9.52656089	0.501550525	64.16540112
258	8.71828055	9.68968401	4695.807529	14692.40879	8.837431467	35.73469114	2	3.4419634	1677.082952	168.9710887	0.082981981	59.2695157	62.73896098	0.242199048	5.395468067	170.0787439	1.845326257	0	0	6.270669055	0	5.512258066	0.367735641	45.22323158
259	33.05193798	34.88242423	4054.422253	10126.61426	5.016466882	44.30730358	2	3.33046976	1228.521955	198.6015608	0.192466324	53.46296355	68.37898165	0.285904507	1.685997122	198.4087151	2.164453021	0	0	17.76617048	0	15.97226442	0.51675256	48.44838353
260	15.24849475	15.75862515	3379.592425	8189.226305	3.512064496	46.74640879	2	1.750032741	1913.075349	198.9635056	0.068693002	47.34643474	83.95070287	0.29212943	1.762031754	199.2836273	1.84447527	0	0	7.707070234	0	6.453841637	0.576755493	56.20083871
261	14.44448846	15.89811097	4358.123523	13539.41903	7.772037508	49.67875329	2	1.176465358	3329.711256	213.8832352	0.129903398	76.90589882	64.31023566	0.243504018	6.595572151	214.3203241	3.192860604	0	0	8.993825132	0	7.448327973	0.484348096	70.25392529
262	25.26711777	26.25443218	4287.753268	10509.84519	3.901587424	46.53670994	2	2.494762586	2949.578248	250.249339	0.134882347	79.5689949	83.80174331	0.289760077	1.406824838	249.405563	3.13925994	0	0	13.57608965	0	11.5176341	0.5441651	68.10085866
263	10.59862846	12.40407785	3860.59714	11809.04188	15.26090653	56.20738044	2	3.83461624	1959.302158	276.1988408	0.168733333	84.6377105	69.56156105	0.246374351	11.42629029	277.2062113	3.210193884	0	0	5.082911688	0	4.566333422	0.569158081	62.82658768
264	26.0462794	28.57646822	5969.751791	9902.295976	5.588384868	45.84044418	2	3.378812597	2906.806269	255.8410435	0.179992026	79.27589023	40.18741718	0.376117302	2.209572271	256.3322697	2.29835148	0	0	13.94981454	0	11.85351697	0.544905559	66.28971235
265	31.65657769	32.92319383	3673.05239	7541.890306	3.673389015	42.35213017	2	2.040884085	2454.061994	209.023674	0.148109763	67.14751043	71.5568593	0.327514147	1.63250493	209.271773	2.051372741	0	0	17.15882029	0	14.58719207	0.53920502	67.76524462
266	11.7667152	13.91593691	3255.590848	8291.506944	11.09908869	47.76634168	2	1.851629068	2641.667073	162.5943376	0.139473942	66.46892313	45.99739271	0.281940182	9.247459624	163.8172329	3.044386916	0	0	7.377575643	0	6.193819993	0.473615203	75.86088181
267	26.69650918	27.73643087	4009.436482	10275.91865	4.336833743	49.16391077	2	2.446701789	1690.623954	201.7303392	0.143449812	80.63101685	87.47509104	0.28066761	1.890131955	202.1141638	1.757150374	0	0	14.11570065	0	12.80121953	0.520490883	71.39708083
268	12.07042018	13.12453376	2590.906531	8535.663345	6.271109396	41.24014468	2	2.862106653	3094.121801	215.5589151	0.08706513	47.86397042	61.5519323	0.232857616	3.409002742	215.4978022	3.874330675	0	0	7.106334281	0	5.451337012	0.548372225	57.38981296
269	9.731861841	11.91107918	4847.959914	18042.38778	17.66462147	40.87093131	2	3.418107952	2311.835971	236.7287772	0.180139003	80.89198834	64.05578162	0.211790576	14.24651352	236.6603641	2.31295075	0	0	6.73563694	0	5.914024756	0.392302845	47.15736008
270	20.71290848	22.74494542	5452.208148	11945.56636	10.29646611	42.05736393	2	2.005533224	2398.564132	241.3286676	0.231281106	118.6812998	76.0030863	0.313385378	8.290932885	239.9507831	2.59802498	0	0	12.95346905	0	11.78607221	0.430979371	69.27491614
271	5.34385323	6.768342242	3885.669943	12476.79812	20.39690813	51.94967539	2	8.231785749	3919.587014	232.0684218	0.115329154	46.99483185	60.91223049	0.237474562	12.16512238	232.160664	3.26226493	0	0	3.533787798	0	2.551620278	0.522513032	55.23021655
272	37.16850686	38.49981177	4761.197091	13461.57885	4.047603497	51.97904498	2	2.675011081	1439.239428	175.1084754	0.193448617	87.5719462	90.44239335	0.261277267	1.372592415	173.9323182	1.967959182	0	0	21.6686578	0	20.04786812	0.460622182	73.4844395
273	20.4825898	24.6459233	7379.027491	18832.1875	10.16392422	47.37285647	2	2.384055396	2656.245022	236.0368087	0.234409114	98.1321533	37.99568145	0.281521764	7.77986882	236.7900053	2.854289423	0	0	12.66846684	0	11.19346627	0.453513136	66.18620825
274	28.70150465	31.10881623	6441.786167	18802.66194	5.942936184	52.33075228	2	3.079683453	3430.816763	199.7571231	0.21688189	104.0774109	59.87977639	0.255176352	2.863252731	200.4963979	3.445964662	0	0	19.03052624	0	16.4118419	0.428188797	82.02088861
275	16.60943642	18.89337563	3326.076017	8210.804878	13.26750632	50.77350189	2	3.415693422	2274.870457	218.1706166	0.231040964	68.06982119	71.42826778	0.288299415	9.851812895	217.8944756	2.676963756	0	0	8.541608655	0	7.35271484	0.557317018	67.11912131
276	16.15807998	18.07368021	5398.100967	16114.39026	11.35971106	51.3165323	2	3.882633384	4402.756126	214.810511	0.206482162	109.4891875	78.30708755	0.250928677	7.477077674	215.087433	3.959975261	0	0	11.44242795	0	9.589002719	0.406550609	81.01776969
277	16.20154191	18.31496266	2703.728432	9712.664577	8.626740608	47.1936283	2	3.438526506	2185.531462	226.3671415	0.151773536	61.34953436	54.82947574	0.21775474	5.188214101	224.9886694	2.170559521	0	0	8.264919834	0	7.052014802	0.564731873	60.2563553
278	11.22043457	15.4362632	3778.281535	10024.01911	16.49031149	49.17422545	2	3.073109134	2420.146232	213.6887488	0.19392882	65.72960798	32.89051707	0.27374288	13.41720236	213.6908995	3.175749291	0	0	6.499084106	0	5.519106612	0.508120067	60.49018308
279	17.65262225	18.99927265	3762.139654	8892.259318	8.621410499	50.42612897	2	3.861294048	2779.603378	166.3183101	0.166520577	54.67467496	85.41927263	0.29729896	4.76011645	166.3106973	3.079199075	0	0	10.95891851	0	8.824337779	0.500111788	70.20217974
280	38.85665196	43.10493052	7368.193071	21968.51086	8.461132294	42.40102016	2	2.599210118	2140.130066	233.7264038	0.379720667	110.8804056	61.32249908	0.25115954	5.861922177	233.621887	2.678767722	0	0	26.02274125	0	23.77203332	0.388212002	58.89351339
281	19.14471592	21.79743686	6908.365261	14774.93642	7.863595568	37.99534164	2	7.863595568	2885.805063	222.8442115	0.172804423	94.52260755	41.90172983	0.318603014	0	223.8087439	3.540392906	0	0	13.45736198	0	11.72112213	0.387762024	58.94624464
282	55.21647438	57.7076831	6087.423192	13512.86918	4.922149335	42.11709606	2	4.922149335	3430.938104	204.9733113	0.352291483	108.9148861	87.65214335	0.310578183	0	205.5617545	2.386604052	0	0	40.09630071	0	34.78481889	0.370028252	71.16738038
283	24.5061817	28.4733452	4858.973472	19867.63806	10.26474709	41.04128755	2	2.301291018	2769.393316	214.1180569	0.279169732	95.42519155	54.13709483	0.196507858	7.96345607	216.3080463	2.36964574	0	0	17.2469922	0	15.11547472	0.383197476	60.30986211
284	27.18765956	28.65526612	3726.427724	14394.23685	6.008242743	38.76259583	2	1.708191991	2700.839098	216.0290402	0.19448177	84.29553926	97.94138101	0.205645202	4.300050752	216.7530821	2.605589457	0	0	18.84134402	0	16.30964512	0.400108528	56.77692887
285	15.93793069	16.89464938	5720.509733	13997.9938	11.85274811	46.10684528	2	1.608240876	3120.315455	219.1716965	0.205205616	81.37931322	148.978052	0.290108716	10.24450724	219.1885451	3.046833308	0	0	11.04472054	0	9.323312098	0.415023677	59.29006211
286	18.01590595	21.72915258	4345.011692	10678.51574	12.90398528	51.51993912	2	9.293607702	2738.406601	258.8560048	0.248890417	95.87898063	46.66251961	0.289213816	3.610377582	258.9436926	1.789742777	0	0	9.418642685	0	8.270383116	0.540939926	73.93118448
287	23.39261207	26.2446768	5100.722873	12823.99187	12.82347256	49.19989739	2	5.855428672	1655.085848	206.6626011	0.315002552	87.59865884	77.49738088	0.284563685	6.968043884	206.8665894	1.49949822	0	0	13.87919322	0	12.70153246	0.457028039	63.16772466
288	6.571127119	7.489415908	4531.616268	11125.05485	16.21177184	37.86450139	2	4.725736775	1664.704525	217.2145079	0.109857018	74.71924465	84.4059944	0.289436767	11.48603506	217.7058307	1.698079867	0	0	4.350565647	0	3.923070518	0.402983621	45.88355155
289	21.70937426	23.93391082	4407.248187	10455.26041	8.145845871	38.11155227	2	2.473871303	2293.581091	245.197364	0.195061319	73.66112079	59.6226935	0.29653461	5.671974567	245.7147484	2.092567205	0	0	13.12622649	0	11.40435696	0.474680531	52.17706192
290	6.14041334	7.108342409	3492.479289	10096.1309	17.00038234	52.89205705	2	3.786318043	3586.748339	242.0150296	0.110550377	54.06349175	84.10797558	0.257015194	13.2140643	242.5170687	3.191512507	0	0	3.519220581	0	2.684218357	0.562860314	60.09958943
291	11.49079506	12.84407889	3364.849489	11203.94478	9.131868084	47.06830814	2	2.114305428	1854.758541	244.5245017	0.113323506	68.51909195	62.48519084	0.230962798	7.017562656	245.0673671	2.810095584	0	0	5.895649426	0	5.209188051	0.546664263	56.06047691
292	27.97695934	29.37079604	5901.625382	15557.33289	2.112467408	52.56464536	2	2.112467408	2693.995225	196.659187	0.108105545	98.65151904	39.90983388	0.275019193	0	196.830896	2.558764565	0	0	15.66277071	0	13.82523862	0.505834839	91.07699637
293	18.62452386	19.90915242	4741.258015	14641.27518	5.818931309	50.23223484	2	3.113291075	2683.360081	270.8285327	0.135519687	89.10012178	70.73329496	0.244614982	2.705640234	269.0695164	3.146008564	0	0	9.983587263	0	8.710322641	0.532319714	65.09788304
294	9.759042183	11.70621218	3176.835634	9755.034279	11.43989762	39.19307038	2	2.548154538	3284.606561	215.894185	0.121183434	61.76363588	46.11980747	0.245659418	8.891743084	214.8676244	3.362991718	0	0	6.671833135	0	5.32692066	0.454155381	56.12902654
295	7.078909052	7.876777747	2485.674713	10072.06175	9.408869391	41.68048207	2	3.85106598	1595.649694	266.2422655	0.071000049	52.33042445	69.66714941	0.19793971	5.55780341	265.2718517	1.243712917	0	0	3.541684189	0	3.085230822	0.564165778	42.06715584
296	12.68262161	14.66025403	5771.082576	14282.97905	11.92703908	38.83325036	2	2.889520979	3539.33075	179.1426005	0.16520446	94.50780931	58.17740556	0.287776246	9.037518102	175.1747248	2.4028247	0	0	10.34377865	0	8.762266041	0.309112397	63.78585035
297	48.67898569	51.09027689	3943.355845	8155.485277	2.620658667	51.80393476	2	2.176915761	2599.924313	215.5975621	0.189583946	94.79721519	44.01622346	0.325928393	0.443742906	213.5875404	2.33135982	0	0	21.99867013	0	19.40824642	0.601301339	100.5699954
298	21.82199607	23.36388559	4133.522866	11576.42319	5.133765198	40.99700839	2	3.990012444	4149.267176	249.8426868	0.144692	62.93504937	63.89571671	0.263115026	1.143752754	247.997608	3.536960314	0	0	14.32674198	0	10.94264551	0.498549744	59.14942819
299	7.970262374	9.281857632	4882.698823	12662.38265	13.81956148	53.27146308	2	4.070842209	2481.040405	192.4383206	0.116549761	85.79842916	63.09916498	0.278294451	9.748719275	192.9732188	2.184670558	0	0	4.863108733	0	4.263932658	0.465019788	74.22757319
300	38.73681862	40.02877216	6320.384886	12967.29318	3.830406678	48.62633864	2	1.94080346	2948.460766	192.7919131	0.203871212	99.47131069	91.32312642	0.327690293	1.889603217	191.9247089	2.61259513	0	0	25.75190567	0	22.51158736	0.418858126	77.01860674
301	24.94776264	26.70346038	2721.669982	8344.056278	4.540703559	49.65081231	2	2.149978126	3422.473107	187.8444983	0.140321183	61.06965214	57.33759507	0.245954935	2.390725433	186.7209163	3.411091937	0	0	13.98554164	0	11.05279004	0.556962674	81.24605406
302	36.6658169	37.52203869	5852.154637	9660.08184	3.55506324	46.62999477	2	3.55506324	3854.260367	183.3721448	0.18439022	96.72941586	119.3177729	0.377260535	0	183.5296282	3.649627535	0	0	26.07347382	0	21.88115914	0.403227284	82.91702191
303	12.29494205	13.57527475	4438.51437	15877.35297	7.16677057	45.52786505	2	2.404207459	2631.741321	200.7298245	0.102098382	73.79377152	58.40561123	0.218475259	4.762563111	200.7595331	3.122109922	0	0	7.938457672	0	6.772405927	0.449171383	62.32585448
304	16.4609236	18.46770677	3185.853441	12346.77567	7.672978256	41.60447729	2	6.231306019	1534.587571	222.6374356	0.138473905	98.41827054	52.3636237	0.20510716	1.441672237	222.2730168	2.458961666	0	0	9.115198989	0	8.465351481	0.485730468	68.86730422
305	25.05907942	27.99670439	5012.023892	13529.14007	13.99882728	51.84642157	2	4.035415632	3325.777445	155.2503476	0.374972398	103.3938176	91.93303092	0.27031873	9.963411646	156.6021061	2.777919105	0	0	18.64510587	0	16.13151708	0.356260587	86.58089602
306	21.46192841	25.27975756	4214.285192	11295.77205	13.64659696	45.03853215	2	4.16551952	982.0971898	218.3501789	0.301508435	97.36107227	56.78102367	0.271713065	9.481077445	218.9354521	0.825953683	0	0	11.71699738	0	11.15976625	0.480020339	64.86474157
307	88.04699778	89.94656034	6229.500189	16781.04393	2.85876522	43.62454282	2	2.85876522	561.5419363	248.7279909	0.40046165	114.3880942	100.9679535	0.270723724	0	247.6269013	1.39496685	0	0	51.23058216	0	50.00908213	0.432018315	55.17814195
308	25.18891573	26.61856409	2036.852302	7043.887594	5.510608434	43.23820748	2	5.510608434	1096.622207	270.3642199	0.152073055	46.90017481	78.92697349	0.224304663	0	270.0520725	1.173302545	0	0	9.181090494	0	8.239784863	0.672880526	45.9561098
309	13.41221	14.77226732	6324.87323	19021.5837	8.782898065	40.66380181	2	2.440271286	4052.727188	250.1534028	0.13895509	75.28749621	72.09252653	0.249536779	6.342626779	249.4329278	3.345823336	0	0	10.00117382	0	7.966512242	0.406025387	53.30440231
310	39.09791893	40.76186232	5192.638283	12795.95951	4.675751793	38.26668167	2	4.675751793	3273.018728	233.7304243	0.237686928	87.9956861	91.26254705	0.28866276	0	234.1896934	3.135439498	0	0	27.33008732	0	23.17470634	0.407264965	58.41027552
311	12.26316054	13.34410488	4263.066876	10233.26069	7.432538526	47.84313153	2	2.859053008	3713.569678	164.1617301	0.10468623	61.38414548	66.46453903	0.294079094	4.573485518	164.6515488	3.38508577	0	0	8.802067153	0	6.848629663	0.441528174	75.13687614
312	21.48870107	24.12916831	5634.163252	12713.50119	9.075619977	42.28369304	2	3.292028097	3667.144539	195.7550564	0.220939951	80.34080318	55.95635414	0.307077954	5.78359188	196.1578122	3.091878986	0	0	15.9281941	0	13.0745252	0.391562796	65.87969291
313	9.310630662	11.58475722	2196.338312	9634.897381	15.29581725	35.33977778	2	3.140643638	2630.583478	205.4126259	0.149673168	77.81891735	53.03207648	0.185638962	12.15517362	203.1426992	2.345884532	0	0	6.641080247	0	5.707882349	0.386949976	54.18780646
314	6.127849472	7.387984944	2864.177703	8013.790687	16.25591361	47.55911191	2	3.691420692	2121.188524	231.5203843	0.103342801	62.05450625	59.99841245	0.263300793	12.56449291	232.6986693	2.902962646	0	0	3.224058187	0	2.766804544	0.548486862	56.79371516
315	22.31364046	24.53840891	8252.794663	18733.55822	7.991896479	40.04088095	2	2.894222222	2855.431964	208.4547149	0.207884097	91.04472928	60.21562133	0.305813635	5.097674257	210.0412026	3.018872897	0	0	16.59617397	0	14.40582366	0.354393843	56.04534194
316	14.83438409	16.90506579	5689.802494	11985.44043	17.00363482	51.53277181	2	4.820685877	3429.870957	178.9581304	0.266388607	82.90381593	86.43855058	0.321908022	12.18294894	177.7578384	3.509070209	0	0	10.5593843	0	8.809468324	0.406145326	74.28910738
317	28.50073379	29.8035015	5762.284478	13046.89593	4.449178882	47.46279694	2	4.449178882	2686.861144	260.5008057	0.172092102	76.40535909	77.24087181	0.306354895	0	260.1641998	1.883858165	0	0	16.06947633	0	13.73628317	0.518037561	58.30115714
318	19.62490294	21.73500537	4025.151539	15162.14405	9.567912939	37.08195829	2	2.05575795	2099.424352	237.8844731	0.205028851	71.54489458	73.96315951	0.20978212	7.512154989	238.5189562	2.781359837	0	0	13.0500547	0	11.42198639	0.417985076	44.67340364
319	19.31817497	21.73197672	2500.427748	6640.879703	10.19086871	42.19522172	2	3.607856421	565.0130128	219.2014555	0.200714629	58.07329251	60.05434925	0.273530648	6.583012288	219.6480476	1.455413593	0	0	8.493672759	0	8.103274739	0.580536218	50.16964329
320	35.75207244	37.76555481	2965.582313	8851.804477	3.3362212	54.31788074	2	2.415839533	1469.178058	245.1635201	0.157103641	62.18641325	48.97714049	0.25095077	0.920381667	247.1070411	1.025658615	0	0	13.02383607	0	11.67637586	0.67340702	67.39539069
321	31.67950004	33.11329303	3224.521352	6580.907029	2.630573953	47.11869906	2	2.630573953	601.2352759	174.7712555	0.105320475	61.78022943	41.05451655	0.328850635	0	175.51432	1.287162478	0	0	12.69470533	0	12.11107021	0.617700084	73.722675
322	14.45986885	15.06026046	3450.614383	6937.836527	4.944032578	48.22345928	2	3.365441813	294.8707252	232.0343972	0.078993812	45.65809412	80.58822877	0.332158703	1.578590765	231.5029683	0.960115632	0	0	5.449927719	0	5.280508048	0.634816325	41.80758159
323	10.15592129	11.14369339	2681.558204	5599.337717	16.53455424	49.16455801	2	3.32247392	1788.293582	198.7992989	0.172630092	62.44610915	117.8763571	0.323824648	13.21208031	198.3584535	1.799638742	0	0	4.831046638	0	4.240733901	0.582437301	69.27418132
324	9.334082283	10.71907714	3844.869676	8705.566377	14.9096583	51.97368651	2	5.086196373	1018.117337	234.7265759	0.142219086	79.66515476	70.8032069	0.306353473	9.823461932	232.1448746	1.485963621	0	0	4.372716818	0	4.113200756	0.55933528	62.43239509
325	16.29691436	17.58429856	4329.120479	19236.48371	4.504032932	37.53238712	2	4.09848003	4232.060921	210.5991206	0.099036101	111.3993029	56.96147342	0.183705049	0.405552902	211.2969853	3.956666474	0	0	13.0514645	0	11.03253332	0.323029312	66.74606107
326	6.991772255	8.684273732	5419.027074	10968.62984	14.9621406	49.32384899	2	2.585935038	3488.75183	230.806077	0.112106722	75.82192658	43.52267451	0.330677357	12.37620556	230.7229	3.116306994	0	0	4.378591544	0	3.589179728	0.486656659	65.81473823
327	18.52423599	21.57313037	7115.754295	18551.47992	12.86675659	52.32701379	2	2.419730405	2819.218794	249.5051202	0.262090171	83.6722544	59.31661128	0.27723105	10.44702619	250.3944932	2.303795676	0	0	11.38278796	0	9.787632084	0.471630998	59.04287497
328	7.415619974	8.886316579	5566.040839	11489.72713	18.26441424	42.55458579	2	3.966997977	1957.9867	213.7141983	0.139873665	72.79971184	63.54437239	0.326343607	14.29741626	213.2041225	2.181167394	0	0	4.853605266	0	4.291596945	0.421276042	49.87917798
329	26.04274254	27.85956416	4436.676372	11650.1655	8.172848554	35.72802997	2	4.46161208	3274.272103	241.6629171	0.239863912	74.65095201	92.9788088	0.275795362	3.711236474	241.4916418	3.677503932	0	0	18.40148567	0	15.20670022	0.416086835	51.7741016
330	10.0769907	11.23442757	2572.087388	9758.955555	10.46402764	42.60880701	2	5.069342224	3962.177704	179.8776105	0.116369109	47.4136728	78.53170444	0.208586362	5.394685421	179.723847	2.706758907	0	0	7.539539562	0	5.441326049	0.460024703	63.64679719
331	26.68551526	29.50975601	3555.635891	10895.16305	6.285415108	53.61143595	2	3.11704877	2077.952835	192.3950613	0.192106882	80.38298821	48.21469966	0.246051163	3.168366338	192.7950757	1.881110802	0	0	13.46975583	0	11.96252348	0.551722222	83.82472254
332	6.852595299	8.047494704	3312.036173	11846.8661	13.76856074	46.76247924	2	6.502584939	2764.567508	254.1953805	0.100315319	75.98063944	64.63654466	0.218487864	7.2659758	255.5380959	2.399132466	0	0	3.961740407	0	3.370148629	0.508193833	58.59955269
333	29.21744545	31.17630722	4721.041611	9739.072546	7.119955868	50.99832697	2	2.95902346	1919.687977	222.6773132	0.233049141	93.99765247	76.0521109	0.32648716	4.160932407	223.5668632	2.534046252	0	0	14.86073671	0	13.50890206	0.537642602	78.3502149
334	20.44436829	22.61107349	3824.04617	11849.23009	12.58185301	53.27086508	2	1.990940186	2398.847727	156.7066456	0.271824734	98.07226233	93.74144212	0.243985119	10.59091282	155.537761	2.412132461	0	0	13.33395403	0	11.91191046	0.417350036	88.6295098
335	44.37021046	45.81890345	6085.438275	18445.80364	2.210997508	38.9801796	2	2.210997508	4933.728574	175.3173031	0.173374947	105.7037085	78.02488224	0.248068903	0	174.8069513	4.279840655	0	0	39.99171974	0	32.70053628	0.26300696	70.80942186
336	34.12851023	35.58986791	4667.195212	14040.92286	3.642378562	47.50511694	2	2.520578074	3652.727276	207.7897304	0.178863162	103.458247	79.12756505	0.24947433	1.121800487	207.3781316	3.27953618	0	0	22.64412052	0	19.34549426	0.433157377	80.96225735
337	19.78629294	21.30297526	9693.490243	17621.25908	8.255222219	52.6211411	2	2.267456258	3192.898885	239.0193551	0.196472417	92.94662506	75.69485987	0.354881172	5.987765961	237.2418233	2.972179489	0	0	12.91962576	0	11.07976938	0.440028033	63.77974522
338	8.608193675	10.40833481	4009.377359	7120.843517	18.36847319	54.37513197	2	3.983445153	1448.12172	210.7473461	0.161643128	73.48502209	57.19174846	0.36022442	14.38502804	210.1472688	2.086947464	0	0	4.18090012	0	3.812506801	0.557107223	67.54190077
339	10.86191769	13.11353189	4549.649927	16483.56819	19.57808236	41.31913506	2	6.051148646	3719.301515	230.3208082	0.224870119	92.44104203	77.29048561	0.216307838	13.52693371	230.4772492	3.738165751	0	0	8.322315981	0	6.973673084	0.357970362	56.62194528
340	12.31929848	14.88635818	7218.592248	19566.60875	16.01317772	53.36871102	2	2.959307639	2271.957812	238.9461863	0.21004941	100.3372872	57.90860793	0.269499275	13.05387008	239.8521506	3.157761212	0	0	7.528130157	0	6.777768699	0.449825109	63.61703045
341	14.61775945	17.36726078	11606.94811	27169.82945	10.02333236	43.32653269	2	2.614491717	797.5908327	259.477035	0.166089776	119.2212504	37.81670079	0.2993273	7.408840646	259.7895352	1.164002339	0	0	8.839652848	0	8.555377052	0.414727196	53.44721255
342	51.79417654	52.78230682	5947.89996	12724.14432	1.758013785	55.9612171	2	1.758013785	1793.708652	214.724848	0.185001395	68.58497639	78.01881251	0.318545729	0	214.5684685	1.955042352	0	0	26.76331573	0	23.73828309	0.541680461	62.69032375
343	37.31547927	42.88598392	4561.308044	16954.55706	7.567353577	43.64691915	2	7.567353577	4566.906312	212.6905363	0.341397867	109.6173398	45.57734909	0.211997427	0	211.5445066	3.795517685	0	0	28.29501959	0	23.57958183	0.368101863	75.53685972
344	28.84261058	33.36219478	3450.861329	10774.53312	11.47991177	48.94121535	2	5.995667213	1253.129319	161.1291213	0.344605497	65.25585454	56.86919829	0.242584579	5.484244558	163.9093539	1.005927636	0	0	16.35756518	0	14.94923481	0.481696195	64.54812716
345	42.47650693	45.55918723	6209.293272	21015.3571	8.406117226	54.36163486	2	4.665018731	2660.600897	213.8476668	0.419931361	96.27462917	96.05680546	0.228076144	3.741098496	215.7811726	2.147397674	0	0	27.5637454	0	24.2967604	0.427995328	67.53078682
346	10.90409986	12.00412274	5694.030063	14878.81925	8.851510854	52.99572692	2	2.436974338	1869.772034	196.9742312	0.107161372	69.93984509	66.53028816	0.276774013	6.414536516	196.9881984	2.607857232	0	0	6.373121771	0	5.638984978	0.482856444	60.63964871
347	8.227979185	9.267880957	6614.7473	17209.31518	14.60784975	50.14488062	2	6.371227727	981.1731515	184.0771271	0.124956516	86.04407686	84.7624107	0.277649847	8.236622026	185.7277317	1.593148054	0	0	5.221020473	0	4.942402887	0.399317527	54.86881367
348	7.810779284	8.653243525	3610.474477	10379.22953	9.222410777	52.0742848	2	2.105242455	3470.940785	206.7497781	0.080281666	63.80900515	69.05738312	0.258080834	7.117168321	207.9626255	3.508614334	0	0	4.59267278	0	3.650925204	0.532578624	72.42559481
349	16.12132636	19.78638795	4480.798763	10556.39312	17.53985153	54.98969489	2	3.579881235	1848.592603	239.4165643	0.292210283	95.53022608	55.45872641	0.297981086	13.95997029	241.4184088	2.064380193	0	0	8.287547608	0	7.569106265	0.530491096	72.09971235
350	21.34591625	24.75548578	3592.920191	10938.807	14.68847212	52.44173254	2	2.222682322	2188.631702	157.678747	0.327180482	62.08853378	71.60057034	0.247246603	12.4657898	157.2030423	2.17934163	0	0	13.49947779	0	11.53555478	0.459589617	68.21487949
351	5.147963284	6.355747046	3720.931585	10733.9159	18.41946911	46.24568663	2	3.956342959	1464.811056	200.9911308	0.097167825	65.12395973	59.35286817	0.257417561	14.46312615	201.03618	1.218985949	0	0	3.042929521	0	2.741404262	0.467477892	51.29691667
352	34.15876869	35.18137168	5517.914165	11667.14508	5.662114547	53.64811171	2	1.716778048	2059.856297	215.3299181	0.235462803	78.67471132	139.544131	0.321087876	3.945336499	216.2658439	2.515664545	0	0	19.12202549	0	16.95862006	0.503535382	65.35734699
353	19.32558112	23.49837483	4348.582129	12558.27291	14.49644338	53.1369853	2	4.761090141	2803.070296	187.4367353	0.2974974	73.84629994	52.05720758	0.257208222	9.735353241	187.990188	2.031021675	0	0	12.08988902	0	10.2209808	0.471116509	71.68172074
354	15.23688	17.0520046	3991.475568	9550.732641	13.34699104	41.27816841	2	3.230011937	2325.189699	224.0060344	0.213651367	76.47281834	82.25648244	0.294743332	10.11697911	222.3492824	2.145656051	0	0	9.423322253	0	8.211751079	0.461060855	57.00387096
355	10.5626061	11.54629128	3645.857589	12741.30129	12.90966855	50.41396198	2	2.910526452	2443.696881	223.1522965	0.144750029	82.41133135	112.6478391	0.222482592	9.999142099	224.5200378	2.325539395	0	0	6.244908136	0	5.458871754	0.483188931	64.68372037
356	36.6476739	38.29470677	3723.888613	10057.57905	5.802869444	45.85586787	2	5.802869444	3658.27113	211.4281544	0.256448693	69.31589113	108.4841272	0.270209872	0	212.0749875	3.402153942	0	0	23.04053724	0	18.42277282	0.497300351	70.50717511
357	14.43606074	16.78754825	7287.549071	12945.25159	12.92360583	43.62760441	2	4.354317213	1800.560928	286.3425185	0.198682196	106.900098	52.34179952	0.36018489	8.569288615	285.0008281	1.964474599	0	0	8.292033505	0	7.657799342	0.469536775	56.39092212
358	22.36339148	24.48288573	6567.664809	16331.25385	3.524047965	49.70653414	2	3.524047965	3035.351545	206.8968847	0.114947708	65.33502718	31.75862694	0.286811133	0	207.2516208	1.989215099	0	0	13.15350375	0	10.76410361	0.518673023	68.18195986
359	10.52606759	11.27615558	6431.272196	12773.30334	10.15299995	38.83661686	2	3.634455919	3432.126064	232.417934	0.118812733	88.8319601	102.3652215	0.334882288	6.518544032	231.2334119	2.563526505	0	0	7.739712124	0	6.525924757	0.38002253	56.153123
360	8.14976987	8.973177316	3854.734642	8056.031335	12.8309082	40.43511679	2	2.372509714	2431.872375	219.2262019	0.110034859	60.27332383	89.73135791	0.323634487	10.45839848	220.6654617	2.768374861	0	0	4.972205921	0	4.16462951	0.488988085	53.11265963
361	27.55600108	32.27203349	4959.678358	14089.83305	13.4342135	51.05844731	2	2.304015628	1439.493127	240.0826901	0.389093514	104.4049792	59.46720899	0.260357248	11.13019787	241.6908506	1.037449563	0	0	14.8418052	0	13.89681624	0.49568821	68.38557036
362	16.14705334	17.10116163	3909.494733	11093.20333	6.337664716	36.47695006	2	6.337664716	1575.705244	237.3413525	0.115418439	80.23923159	83.99478051	0.26058611	0	235.8944645	1.405084662	0	0	9.688933914	0	8.837873901	0.452663361	50.16020718
363	23.16439345	24.95847494	8641.676265	16481.08495	7.06747754	37.05548691	2	3.561409785	3097.753337	206.8097971	0.194007354	78.4762508	65.96323576	0.343977964	3.506067755	207.1257912	2.535250897	0	0	18.12413126	0	15.23197767	0.342440038	51.09887448
364	40.4239368	42.15530901	2750.970539	10252.29099	2.688872171	48.61045565	2	2.688872171	2354.645099	224.1173888	0.160329801	63.87266608	59.87666414	0.211560041	0	223.5886976	3.199189963	0	0	19.4324469	0	16.49935709	0.591841904	68.04538936
365	10.16040173	11.79807431	4978.097554	14486.28622	13.67140926	43.84533722	2	2.625766602	1909.888666	185.9962889	0.145829875	74.23430749	65.14367554	0.255754182	11.04564266	186.5285527	2.667220521	0	0	6.79715039	0	6.039696245	0.405565213	55.47429015
366	11.53841751	13.60722199	4413.193066	13050.60742	15.61109359	48.63878969	2	3.940890827	2247.962739	236.6551213	0.188789826	83.51277087	67.23694136	0.252705193	11.67020276	236.9938443	2.009606683	0	0	6.830708214	0	6.039208682	0.476599917	59.43316344
367	14.97494311	15.9591773	3040.176364	9930.407826	6.27556153	36.38170336	2	2.539342573	2620.539053	200.5585267	0.107062561	66.9113566	80.36449578	0.234390088	3.736218957	200.0909265	2.332441916	0	0	10.07805827	0	8.480062504	0.433716546	56.10440985
368	18.09003275	19.01546835	4405.463691	11436.98117	4.418953131	39.81513122	2	1.816248728	2745.005539	280.9835235	0.104063017	59.54628622	71.69238427	0.278079787	2.602704404	280.6696539	3.275887329	0	0	10.26219816	0	8.40932032	0.53514068	47.35075545
369	49.30773455	50.35368615	5574.942591	12289.47326	1.239433837	52.10835994	2	1.239433837	3655.991664	166.5305057	0.145681733	81.07817239	68.37775832	0.312069683	0	166.7706309	3.11029568	0	0	33.56408098	0	27.60810148	0.440085785	87.13337734
370	17.28537711	20.10252094	4050.307999	8796.463307	13.77308713	47.89113535	2	3.094479266	1881.258045	200.3265606	0.247753886	93.98534561	59.67756823	0.315278283	10.67860787	200.0083572	1.57769675	0	0	9.685741289	0	8.820305845	0.489724419	76.89514456
371	14.1987259	15.00992536	5084.560893	12610.05197	6.677793279	50.95398144	2	2.482517396	2753.815777	236.3762912	0.112307754	81.28746237	91.47100977	0.287350785	4.195275883	236.1106362	3.289053321	0	0	8.073632518	0	6.937081273	0.511429313	66.64963524
372	14.0652828	15.99314305	6142.59584	17413.57657	15.3090398	36.14052018	2	3.563820915	2598.020276	227.738677	0.227719058	112.6443726	85.83963303	0.260763749	11.74521888	227.2837113	1.969626119	0	0	10.6939883	0	9.6106748	0.316709452	52.08423192
373	18.40631822	19.33286592	4838.300742	13385.60514	5.032932291	44.87495337	2	2.92229149	3525.706237	194.5502726	0.117943647	95.736141	85.65359771	0.265491974	2.1106408	196.4945309	2.961376876	0	0	13.01175792	0	11.04942207	0.399694065	74.69430485
374	9.294900121	11.92293641	3974.634945	11524.56245	17.86833694	49.71475138	2	3.785665785	2225.397491	185.1491845	0.172563405	83.69158131	48.29691126	0.25644134	14.08267115	185.0901392	2.389729787	0	0	5.810304133	0	5.144099075	0.446567579	70.40968013
375	18.09704665	18.90545667	2842.622101	9551.094355	4.457848726	53.17825051	2	2.336273363	2520.6067	216.9853411	0.1005735	54.42703042	87.31461652	0.229359943	2.121575363	217.0453197	2.365458611	0	0	8.577426809	0	7.02314133	0.611917819	66.61478436
376	11.5821558	13.50456516	3690.433726	10117.62724	17.52142024	48.26412529	2	2.807201423	2751.243915	212.791755	0.21189276	80.52264074	80.1740163	0.267266616	14.71421881	212.5993924	2.960954391	0	0	7.156099472	0	6.141559949	0.469739481	66.57806723
377	6.061018929	7.147159191	2616.27253	9699.101805	15.05211561	54.20370057	2	2.551059939	3605.211612	163.0688346	0.097294894	62.85602257	69.81666529	0.212439546	12.50105567	162.8721254	4.48685379	0	0	4.096399589	0	3.222399075	0.468340371	80.30907228
378	55.90673469	58.15287953	5482.018128	17665.24674	4.015831522	43.82801821	2	3.676120345	1827.491093	214.1745418	0.30586228	112.2858773	84.49773265	0.23683222	0.339711177	213.9674299	2.474261421	0	0	35.85266354	0	33.19465196	0.406249495	66.27808546
379	10.37690527	11.335896	3097.350702	8689.979274	12.09403607	54.16818857	2	3.84528562	1700.571329	217.79302	0.130716973	94.98537139	99.70223274	0.262769491	8.248750448	218.3264488	1.852369499	0	0	4.881470312	0	4.48688037	0.567609008	85.47675748
380	34.06641236	37.48347034	4941.70317	18794.79736	6.26481212	50.45563077	2	3.246989848	3632.273851	217.2655129	0.267883484	114.892288	56.19979247	0.208190047	3.017822272	217.8923391	3.330478913	0	0	22.0995414	0	19.16318995	0.437475548	84.18382857
381	31.33758199	32.55706438	4400.450534	13689.52173	4.305734954	38.58877373	2	4.305734954	2510.861279	183.3933509	0.17096425	81.66293727	95.33136604	0.243253581	0	183.4595228	2.253495811	0	0	22.74160518	0	19.78998032	0.368490513	58.95803875
382	34.68166406	36.63719748	4331.514107	13005.86758	4.016530793	39.55189886	2	2.295377486	2654.853122	225.9710228	0.184221766	77.73282947	61.83156314	0.249836693	1.721153307	226.3317318	2.464940818	0	0	22.07022379	0	18.9423152	0.453823347	58.24267073
383	20.02314193	22.28973326	3159.504499	14491.31185	9.957612604	40.99063008	2	1.99888032	1375.496208	251.9071264	0.21360959	70.13229583	74.60519169	0.179000474	7.958732285	251.5999638	1.751657499	0	0	11.53183038	0	10.52003388	0.474606237	43.73020104
384	58.14411172	59.45030027	2523.390879	8416.922301	2.025218908	47.4893463	2	2.025218908	3819.095111	225.6438615	0.204772529	57.85723809	101.0846153	0.230650699	0	225.7746193	2.848380586	0	0	29.57988937	0	22.58682999	0.611537105	76.25873968
385	7.544526031	9.362305009	4075.54614	10142.75424	17.85317718	48.25088383	2	3.378448539	2076.558312	181.5378627	0.139390616	72.09103551	54.23586605	0.286640881	14.47472864	181.2035228	1.352818774	0	0	4.710087244	0	4.131688295	0.452359462	64.00809997
386	25.42873358	27.18736798	3868.194224	11003.16525	7.025054173	35.69023708	2	2.340389443	1284.680956	201.4600832	0.194928006	76.61076763	78.39401729	0.26011033	4.68466473	200.8019268	1.552500103	0	0	16.04175017	0	14.81969068	0.417206892	49.82835743
387	33.901248	35.33204588	4625.728448	13049.26968	3.706285995	36.68262901	2	2.829235767	2361.916291	222.6482867	0.165848885	83.87253957	74.71538713	0.261710265	0.877050228	222.6909013	2.873582473	0	0	22.58131244	0	19.86135255	0.414140962	54.80097406
388	23.76608288	25.93010673	5860.960098	10898.77487	7.714659119	48.0565865	2	3.259365557	3420.37196	194.1239978	0.210917263	81.89062649	60.76820957	0.34970482	4.455293562	194.8827223	3.597960568	0	0	15.74822075	0	13.11843512	0.448018624	74.92511672
389	38.99776759	42.039291	3623.615723	10133.09064	6.823286443	44.03175414	2	2.415777024	2975.851376	151.5400016	0.301894369	74.47101642	71.01872069	0.263407216	4.407509419	152.5859026	3.213112268	0	0	28.15204912	0	23.6150714	0.394450686	75.69052684
390	26.80666631	31.65620108	4293.595991	7901.611874	10.79936301	35.96910938	2	1.720437392	3136.030421	239.305779	0.314035079	85.22931644	41.24408921	0.352072391	9.078925615	237.759023	3.104653805	0	0	17.60389211	0	14.95090175	0.442269263	59.94665644
391	13.69375676	15.72960979	4735.596639	18355.2926	12.13852191	35.84522024	2	3.479369945	988.358875	189.6619213	0.174055472	98.10853174	66.09790074	0.20508507	8.659151962	189.7746269	1.252310597	0	0	9.361754343	0	8.917074896	0.348821872	51.14673486
392	17.3845932	21.87559202	9203.410261	23270.9745	17.29329187	49.59688895	2	4.202062591	2860.337919	197.1399273	0.32110013	117.649972	49.69284512	0.283405223	13.09122928	196.9403124	2.864337007	0	0	12.54408991	0	11.21333537	0.35498431	71.2387811
393	39.7758155	40.54790268	4411.154275	10241.73149	1.57939068	40.3845281	2	1.57939068	1803.505007	256.2677523	0.124755854	76.5030703	72.56377388	0.301043381	0	255.1092171	1.922383048	0	0	20.85292403	0	18.6995464	0.52987648	55.77089306
394	8.293402848	9.099799497	1698.880959	6418.874456	10.42047845	54.46628064	2	5.196028995	2355.939178	191.4242905	0.09159945	45.17427705	89.2906013	0.209279643	5.224449453	191.323942	2.551224929	0	0	3.607610527	0	2.891093618	0.651398386	70.88574241
395	50.99136894	53.97325766	4523.148099	15123.99477	4.919227533	51.46371762	2	2.299651993	3150.3333	236.2318867	0.332226487	75.8414229	74.65183667	0.230219128	2.61957554	236.6804831	3.570252904	0	0	29.65343885	0	24.72337546	0.515145877	66.42884502
396	14.09800544	14.82746959	4792.622833	9129.363767	4.948341996	46.68152183	2	4.948341996	632.5824265	176.24114	0.079674229	63.72485115	64.51209506	0.344248488	0	177.7008794	1.267754229	0	0	7.326564373	0	6.983359979	0.504656172	56.1461496
397	19.33172319	20.65052195	3280.007644	11945.78931	7.260123526	50.56200667	2	7.260123526	2540.56007	205.9032019	0.159058456	56.79515823	90.4455167	0.215424365	0	203.0728127	3.208258242	0	0	11.05556451	0	9.106098707	0.528955664	60.22030895
398	17.62664391	19.37813015	4979.71978	13985.50973	12.43247884	39.83621053	2	7.838935638	974.8429079	212.5317287	0.228120175	91.16002299	93.93916681	0.262571027	4.593543203	210.9404315	1.041411091	0	0	11.29129585	0	10.72396547	0.391604804	48.80167189
399	15.78457437	17.29889971	2415.617093	7446.824032	9.127253353	37.00897985	2	2.48078623	1436.631256	181.2090611	0.150700107	45.0350067	74.5096371	0.244930952	6.646467122	180.2777601	1.396744084	0	0	9.245120761	0	8.007409421	0.492706662	45.36305497
400	10.05188327	10.84125935	7134.698442	15325.33197	8.201491702	48.75024862	2	2.335246245	3291.205848	196.5867432	0.095620035	95.30748955	77.92622953	0.317662012	5.866245457	195.2270486	2.679152204	0	0	7.059927372	0	6.050161179	0.398106702	71.80735949
401	7.762281991	8.704690184	4792.498588	9749.830781	15.02309415	41.65143053	2	4.682694285	4584.52573	212.4775338	0.126161161	73.0088438	88.87374267	0.329555085	10.34039987	212.1924365	3.807037631	0	0	5.963655831	0	4.603646773	0.406920957	65.12616666
402	82.78619597	86.10008295	3742.027222	14426.53493	2.811623029	52.84153306	2	2.811623029	1944.23429	232.8417206	0.365107543	110.9554363	64.98763411	0.20596166	0	231.7794871	2.050841426	0	0	41.01566079	0	37.76400908	0.543836884	87.69841662
403	21.22123543	23.62730692	4462.56708	12167.35435	7.945575874	48.72663366	2	1.746992751	1483.038767	165.988908	0.183437009	89.12280841	53.4498301	0.26834565	6.198583123	166.7846968	1.777722177	0	0	12.27177927	0	11.34343143	0.465467905	80.0767357
404	23.79693234	25.59985919	6089.526509	16395.70112	11.06579018	51.83950097	2	3.393292452	3013.670477	203.4255109	0.290572034	99.29566763	113.3425035	0.270823432	7.672497727	203.2068813	2.483723391	0	0	16.20140414	0	14.12155008	0.406581072	71.08321615
405	5.147957272	6.009785867	2884.442631	8729.213581	11.08089974	44.05331466	2	2.508396051	2923.42166	233.3859634	0.061448994	73.99038453	52.82059811	0.248366456	8.572503686	234.1793803	3.297772794	0	0	2.924254022	0	2.457262755	0.522672271	65.7685313
406	26.6164408	28.56958533	3676.841077	13360.62801	4.218437833	44.38014415	2	2.960682332	3203.451481	198.7291752	0.147091667	61.77879256	53.17800562	0.215809112	1.257755501	197.9133435	3.18244303	0	0	17.21263372	0	13.80891913	0.481188366	64.12957734
407	24.0076426	28.02239256	7585.831544	18398.01293	8.920965296	35.31456849	2	3.502992835	3257.58533	221.0523499	0.245377666	95.56284512	40.89626575	0.291944156	5.417972461	219.3641738	2.427814578	0	0	18.60223619	0	15.97000456	0.334794972	54.1126483
408	13.33993412	15.16806478	4335.872007	8064.136392	11.83310517	40.06725708	2	4.136088509	2749.943119	225.8136263	0.168177381	73.42364234	59.18015994	0.34966686	7.697016665	226.7824	3.303387783	0	0	8.268282501	0	7.004021386	0.474958322	59.4592324
409	12.71946057	15.26949826	3473.57058	12379.95073	13.52147286	51.26626318	2	2.182426598	2953.004519	219.0328264	0.183893306	58.92056566	55.3339222	0.219104041	11.33904626	220.4993804	2.645252834	0	0	7.566325184	0	6.108613629	0.519742713	59.68672428
410	11.10780724	13.13617734	6550.975899	16593.27299	15.36092236	49.392687	2	7.270995455	2712.08723	231.5870649	0.181909711	108.5566003	62.73166032	0.283049838	8.089926909	231.291215	2.438503147	0	0	7.180910906	0	6.400834263	0.423753571	67.84465586
411	32.29333969	35.18802505	4392.426499	12789.40989	6.290073992	50.78439183	2	2.792192598	1635.204664	208.333179	0.234583567	87.99935528	55.3634228	0.255643599	3.497881395	209.5641575	2.534665077	0	0	16.83872277	0	15.43116762	0.52215634	74.24988455
412	17.15456741	20.1138813	8321.879183	17989.77716	12.85683782	53.29688105	2	3.958273471	3469.142099	201.8883989	0.243060131	85.9497762	54.03880117	0.316281084	8.898564354	201.4170576	3.412009333	0	0	11.81609066	0	9.8963679	0.423105948	70.49911206
413	24.4523304	25.37211632	2716.821617	7249.150763	3.29652583	49.18327162	2	3.29652583	1958.154977	210.9892749	0.103532148	50.01662005	72.78660623	0.272609788	0	210.3976515	1.861558097	0	0	10.40221342	0	8.753305086	0.642025732	64.52325706
414	45.92526685	47.31779097	6444.985601	15739.12449	3.507754109	43.89947747	2	1.996001052	1793.78085	225.2251938	0.230558833	88.26586717	92.06022889	0.290522612	1.511753057	225.0479715	1.684613454	0	0	29.09475536	0	26.45967619	0.423853621	54.2219888
415	10.40277115	11.21435671	2082.270206	7974.880756	6.228279853	52.32281735	2	3.586142932	2092.661528	228.3283685	0.072424378	51.20544224	68.40929348	0.207043746	2.64213692	227.9911675	2.251784905	0	0	4.249111768	0	3.551828527	0.658569003	64.11125131
416	21.41886597	23.45496715	3073.242348	10375.09911	7.477889987	37.92138321	2	1.320921397	3161.700956	197.9756599	0.180968703	58.96042981	66.75291055	0.228522034	6.156968591	197.4522062	2.412009695	0	0	15.06641677	0	12.01014089	0.439272793	56.72170116
417	45.96091848	48.57009497	6877.870562	19174.44833	4.170890138	39.0299622	2	2.55143433	4082.335825	261.9748229	0.279938891	82.97434943	66.76044956	0.264002241	1.619455809	262.8260815	2.958997365	0	0	33.73622011	0	27.32863306	0.405394105	54.04191815
418	23.76965042	24.2671758	3363.099479	7512.661506	1.896217356	41.03127952	2	1.896217356	3250.86993	221.8817267	0.077406188	51.96773867	88.49820777	0.309228888	0	221.0198837	2.818134691	0	0	13.24411729	0	10.23214579	0.569528975	62.51320521
419	14.81593208	17.50285434	7331.819264	13223.28596	11.85263849	38.85090294	2	3.491734191	4509.390471	216.1218195	0.196122208	79.84400983	45.65687646	0.356690914	8.3609043	216.536844	3.924271289	0	0	12.1031731	0	9.550425043	0.355394923	59.54338245
420	5.902408471	6.906940386	4259.88758	13771.36411	15.13920519	50.35947417	2	4.039110156	1888.430158	248.9071948	0.093499957	98.92287174	69.90804215	0.236250242	11.10009503	248.6234698	2.269912833	0	0	3.299628056	0	3.01704656	0.488844838	64.45435984
421	8.187797379	9.439233009	4026.905027	9555.763394	15.97055844	35.45621575	2	2.385322721	3632.227559	192.3695722	0.138830989	51.37437165	77.37727243	0.296473778	13.58523572	192.8829458	4.025443773	0	0	6.656250364	0	5.004086651	0.388836042	51.46832825
422	8.207916236	8.585113404	6797.386634	13875.16573	7.425739024	49.2194374	2	6.462272133	3896.906872	200.2797561	0.072406612	74.94651181	121.9728783	0.328812162	0.963466892	200.3905185	3.623025151	0	0	5.926168121	0	4.751846651	0.421065406	67.61203113
423	31.00939985	33.17912894	6572.98355	13138.85193	4.044791566	37.02244702	2	4.044791566	2979.623731	279.3130852	0.174002745	86.14271485	45.22268916	0.333453653	0	280.1286694	3.169683241	0	0	19.53562005	0	16.73767056	0.46023881	53.22235651
424	10.84356214	11.82279554	7692.037256	16364.16774	10.51776615	45.45970193	2	4.833932083	3982.401347	212.4828265	0.129481827	101.0196574	86.24273847	0.319752731	5.68383407	213.3116172	2.747267956	0	0	8.211335143	0	6.902401997	0.363456223	67.49601156
425	19.96482215	22.73334144	4393.912066	12024.34221	11.39063613	46.33034813	2	3.738871671	2054.646063	258.7367745	0.242694968	98.24865533	62.6963794	0.267623585	7.651764464	258.7399158	2.666148373	0	0	10.92463565	0	9.909670751	0.503643425	64.98595755
426	10.07804938	11.21874756	4698.685153	9606.504295	12.74897985	54.54875203	2	1.558158795	413.6082476	172.572904	0.130929049	74.24298305	76.18249027	0.328460184	11.19082105	172.7218139	1.017071182	0	0	5.150943186	0	5.012104294	0.502671191	63.66577515
427	16.04685426	17.26935663	4153.77349	13287.07092	5.95335802	39.15920704	2	1.596169091	1972.743332	206.6978093	0.111475652	64.88092496	64.16056644	0.238163554	4.357188928	207.6655295	1.290149972	0	0	10.24305724	0	8.92608568	0.443748567	50.22027288
428	33.62304746	35.23531111	4522.171695	10673.51493	2.918129814	48.50340608	2	2.84941083	1981.826217	224.2709899	0.142494615	82.67669042	49.56527127	0.297595746	0.068718984	223.5958693	1.867509392	0	0	16.54539237	0	14.8117079	0.55947753	74.28376364
429	32.68879869	35.03092057	5949.008925	15200.37836	7.54222057	42.80166075	2	3.567941321	2517.325463	219.9305409	0.284860133	95.07579838	81.60695113	0.281285167	3.974279249	221.4010793	2.567013439	0	0	21.97620222	0	19.46570221	0.404514605	60.35830548
430	19.65061441	22.4749546	6366.651784	14089.88411	12.13703	39.17668256	2	2.305827549	3580.467269	184.9777986	0.2598099	87.38698481	62.10075475	0.311228246	9.831202455	184.8421847	3.507480457	0	0	15.89843144	0	13.28412428	0.323984278	61.54196506
431	46.26442769	48.12777817	6140.618623	13465.71915	4.324016735	36.78812862	2	2.679883845	1478.638932	213.4356741	0.25165348	107.9095875	79.65676177	0.313195595	1.644132889	213.5392597	1.73473985	0	0	30.68230094	0	28.73986676	0.378791262	57.35906552
432	8.964590704	10.0483977	3662.426037	12427.28184	9.817175735	41.08106714	2	3.221073789	2086.530452	182.25155	0.094530666	70.78043454	65.82291133	0.22762539	6.596101946	182.8322217	2.745677876	0	0	5.96175265	0	5.215087848	0.418257005	57.79862018
433	21.61300039	23.47373432	5219.786426	16085.75253	9.851277063	52.80093264	2	3.57136156	1975.727766	231.7365756	0.235917408	102.7052492	90.463906	0.244996685	6.279915503	232.9556931	0.765828881	0	0	12.53467977	0	11.45379648	0.470050605	68.55846429
434	25.23938438	26.35582036	5537.874783	14656.8674	4.026852462	51.13116973	2	1.556455929	4806.722514	242.5679094	0.151356447	95.97323428	85.04617629	0.274223594	2.470396534	243.3737025	4.462268625	0	0	16.40018935	0	13.24223306	0.475334546	79.5742669
435	15.13146317	16.5165016	3356.255954	9461.896435	7.752294151	44.9262265	2	3.148401634	2021.670004	150.1021927	0.127054532	59.5868178	66.31444644	0.261836172	4.603892517	150.7003445	2.344366277	0	0	9.683766356	0	8.318858158	0.450227776	66.50514034
436	12.47200308	14.46476413	2406.036754	5053.079369	8.007586973	51.03488873	2	1.718447326	583.9480002	247.3448946	0.102665631	45.11518928	34.52726857	0.322563252	6.289139647	247.5994169	0.985962036	0	0	3.73006515	0	3.506061203	0.718885477	50.73488623
437	10.69005155	12.23895009	4219.658594	13627.11033	15.00718335	41.11401785	2	3.362656954	2644.836808	176.6424682	0.16871265	83.83370819	82.32458131	0.236438238	11.64452639	178.2507541	3.334358365	0	0	7.989222551	0	6.929562998	0.351774595	60.58857875
438	48.43244016	51.69667304	6542.935191	17617.80618	3.433136599	48.48303373	2	3.433136599	3996.116393	225.6471134	0.260073647	89.89435481	47.33583367	0.270808544	0	225.7335395	3.485457934	0	0	31.73206155	0	26.1641403	0.459780671	74.23147165
439	18.69956982	19.663921	2400.028171	7162.145172	5.164178947	42.46929161	2	2.422589122	2896.183598	230.6960172	0.113349097	64.30363573	85.13030131	0.250991912	2.741589826	231.4772739	3.118468661	0	0	9.224071596	0	7.588765296	0.594174338	70.57015985
440	18.46778974	19.52407473	6958.861295	14523.69878	7.979869402	40.88800431	2	1.99198119	2927.349255	206.6419723	0.169200357	94.53550421	102.4858205	0.323930727	5.987888211	207.4030848	3.248796537	0	0	13.65868043	0	11.87527852	0.356973482	58.87437713
441	38.30944755	39.756399	2757.89257	10412.78513	3.492148274	36.30370523	2	2.624280027	3074.185812	195.3483602	0.177779998	62.57963877	88.52716653	0.209396406	0.867868247	194.9368092	2.328055865	0	0	26.96066083	0	21.84604602	0.429747819	57.7559579
442	12.49094166	16.82267894	5011.617086	12822.00542	17.49678119	35.36165403	2	3.77423713	2549.358214	218.1944252	0.228971222	105.99805	37.42836684	0.2810207	13.72254406	217.6289886	3.557369844	0	0	9.18726684	0	8.221778205	0.341780754	55.69283713
443	10.70692951	11.33864882	4418.969971	12037.70301	4.501873247	40.58152925	2	3.97946437	3459.21546	226.3663861	0.062842291	63.56266407	66.03561096	0.268521467	0.522408877	225.2869236	2.312816249	0	0	7.126434555	0	5.664594544	0.470941269	57.65987658
444	23.31444376	26.25886126	5517.029443	11741.7909	9.789203808	43.93899161	2	2.86317318	1265.456381	238.0788841	0.24432454	85.66740209	54.26388837	0.319664342	6.926030628	237.732479	0.981409439	0	0	12.78181387	0	11.91462517	0.488959492	56.10306396
445	7.067593804	7.371277483	3710.731935	8160.781852	5.029391454	42.73752965	2	5.029391454	4276.650567	155.8292816	0.043868763	50.50345382	96.64732927	0.312574454	0	155.5345645	4.019757866	0	0	5.66606654	0	4.075289323	0.423383766	73.29537707
446	14.18412218	15.2966328	8649.173916	15147.00229	6.668021438	38.94517021	2	2.610468344	3873.821276	166.366663	0.112901287	87.70610715	61.39699867	0.363469065	4.057553094	167.1813805	3.453482777	0	0	12.24186825	0	10.10472439	0.28760312	64.44196651
447	19.76507647	21.94086084	4034.952819	12367.56059	10.40618672	48.65808104	2	6.155657691	2991.344326	252.8203155	0.226032296	76.84107054	76.14883687	0.245996008	4.250529029	253.0512656	3.087496113	0	0	11.28512711	0	9.504453597	0.519128924	62.27759416
448	25.07697132	26.38503118	2910.529251	7320.270203	5.000328576	44.29419934	2	5.000328576	1971.187705	241.3734774	0.145501138	65.70466303	75.06449514	0.284486981	0	242.3056077	1.483108205	0	0	11.06621012	0	9.65945958	0.614807568	65.47063427
449	12.12020296	13.1576988	4491.269208	10291.92121	12.64447348	45.43470042	2	8.074275362	3272.470237	225.2418432	0.164627526	67.05975811	109.151303	0.303809197	4.570198122	225.1880906	3.239688517	0	0	7.731081039	0	6.271951025	0.482520957	60.28911327
450	40.65006008	42.10660905	6274.459854	19031.93142	2.750641588	50.86869859	2	2.750641588	2479.149559	235.0948124	0.192443404	106.8545562	70.12581864	0.247939731	0	233.0249954	2.391361745	0	0	24.07901891	0	21.62704499	0.467970159	72.50914138
451	12.831566	14.31981808	5956.646313	12587.5394	15.05846699	37.17517324	2	2.295031848	3571.352191	239.7494617	0.206505452	99.20817042	93.04206529	0.32121369	12.76343514	238.6808977	3.435705397	0	0	9.69819644	0	8.262655072	0.356068069	55.82618005
452	33.36940211	35.59184875	3815.682888	11592.25923	5.2664407	36.47930075	2	2.757499147	4360.64243	244.3112097	0.222958385	64.91318515	71.32730861	0.247643901	2.508941554	244.0877587	4.070955113	0	0	24.32956353	0	18.50523462	0.445443027	56.30583783
453	6.11285501	6.807078494	5147.927873	11084.19535	15.94807654	37.70226104	2	3.152825445	1913.561566	199.2664095	0.100918413	81.78154955	98.57178914	0.317144455	12.7952511	199.4203473	2.096329359	0	0	4.308268014	0	3.866284416	0.367515766	50.24481113
454	18.25276915	20.33378717	6437.418308	18940.97714	8.382842153	48.83908945	2	5.063849844	2966.219654	219.5173055	0.178203955	76.9098744	59.37294581	0.25365742	3.31899231	219.4572713	2.923568378	0	0	11.90808516	0	10.04328507	0.449766499	60.91048672
455	20.34582665	22.11836499	7238.942158	14680.52127	6.839373808	47.38986874	2	5.047100933	4197.596518	205.5747847	0.170648089	81.69842817	60.09640698	0.330251796	1.792272875	204.7355816	3.592883212	0	0	14.75529984	0	11.85791618	0.417181893	70.84602583
456	19.46472163	20.27068748	4847.195629	17709.52135	4.994990175	35.25557687	2	3.68050055	3847.635071	235.760529	0.128669515	71.85185605	112.3213895	0.214889234	1.314489625	237.4150187	3.383429236	0	0	15.4332596	0	12.3058628	0.367786345	49.36602521
457	16.59562032	18.45787815	2149.482735	7822.352244	8.735497049	55.36157767	2	2.578172852	2804.936039	202.6091215	0.15825123	57.4020047	65.70997188	0.215555386	6.157324197	203.2427714	2.540611951	0	0	7.765958111	0	6.298725178	0.620458588	77.89306722
458	10.39942489	12.36793881	4448.624302	11416.09641	18.32746543	37.84256903	2	5.254671032	1465.99476	226.416833	0.195296867	102.4550676	70.95564997	0.280409872	13.0727944	227.5181054	2.044749492	0	0	6.749754496	0	6.30503483	0.393713124	54.01137094
459	15.55739346	17.48661027	3073.397433	9008.985663	8.365146894	42.37731527	2	1.93017667	4354.689111	203.0577914	0.149098318	70.62638486	56.44773524	0.254370136	6.434970223	202.0608206	3.003416958	0	0	11.0701332	0	8.578932337	0.44856236	71.51579186
460	21.72185002	22.67962709	6474.862758	15599.10423	5.397981941	49.37446504	2	2.092508632	2849.305383	182.7309365	0.147518413	94.59157112	97.27092423	0.293325743	3.305473309	182.4019581	3.04559034	0	0	15.13317366	0	13.20282915	0.392186709	72.48589063
461	15.40452417	17.66755156	5192.855496	14012.07236	13.24257841	48.3501764	2	3.039832373	2613.524645	246.7122563	0.218611291	91.65230321	68.78637307	0.270391825	10.20274603	246.8802943	1.837328358	0	0	9.297713915	0	8.165736688	0.469913085	62.38594803
462	21.45844643	24.72393524	5520.072089	15175.72826	10.52040538	55.4534721	2	3.84592546	2725.930789	234.2533292	0.250818931	77.42490569	53.69995228	0.266724263	6.674479925	233.7452003	1.243974313	0	0	11.98549237	0	10.24357235	0.522632154	66.42904471
463	26.10021804	27.61361776	3534.563831	9336.458035	3.068125511	44.71456509	2	1.273586061	2559.97253	261.8622891	0.114204679	66.66862581	46.02580325	0.27461408	1.79453945	261.2793427	2.947244409	0	0	12.17393918	0	10.27429669	0.606352074	63.49871053
464	5.843613336	6.55041059	4240.472893	8388.166435	19.51078362	42.23757849	2	4.971436937	1602.958636	214.4071301	0.116532445	72.94321893	109.2048106	0.335782247	14.53934668	214.8243101	2.482933516	0	0	3.543242649	0	3.199274345	0.45251779	51.58072246
465	55.88771422	56.84149133	3121.962404	9319.022282	1.382655626	53.82829349	2	1.382655626	1182.737479	245.1670184	0.160204611	61.04104935	73.20738598	0.250941745	0	244.5000769	1.89906415	0	0	20.88714062	0	19.07433465	0.658702545	61.94538885
466	56.86612328	58.5584496	5961.245296	20535.12761	3.317327015	38.02342176	2	2.002207613	3043.590942	269.9775421	0.296515913	88.41267489	105.6689451	0.224983447	1.315119403	268.3117335	2.502826919	0	0	40.58751267	0	34.79737025	0.388082601	47.24748969
467	17.47583255	19.11623006	4882.072733	12710.79973	6.406314461	41.62733607	2	3.82328019	3615.18272	206.2537937	0.134409913	90.34251154	55.8330148	0.277502878	2.58303427	205.1185008	3.305388093	0	0	12.37817535	0	10.3810351	0.405977651	69.41159405
468	29.9288858	30.45613274	2594.212235	7343.437926	2.023274692	36.30153562	2	2.023274692	2301.184559	176.6789741	0.089855776	64.01014071	107.9793964	0.261048859	0	175.9573688	2.728522898	0	0	18.83582539	0	16.05079305	0.463702286	63.74405486
469	28.77514414	30.7256267	4457.75864	8965.53508	6.379977517	45.08627493	2	4.506052674	2387.692833	207.5316887	0.209339469	77.53906189	68.396139	0.332091269	1.873924843	206.2981561	2.340319563	0	0	16.42737133	0	14.2925309	0.503302891	69.33826075
470	15.39137405	16.7903179	10765.77061	24868.24416	9.165721916	36.97442635	2	4.06526515	1924.720498	207.3853947	0.160438666	100.4955888	73.72248962	0.302120619	5.100456766	207.0068453	1.93349627	0	0	11.86652882	0	10.84729667	0.295235329	45.4400294
471	13.94284708	15.51243861	6298.452291	19002.41306	16.5829596	38.53704208	2	2.461213386	2433.870583	216.8751487	0.242832577	104.4665769	114.4546669	0.248942169	14.12174621	217.2470541	2.542185314	0	0	10.66448914	0	9.574540798	0.313300882	50.34670712
472	35.46051353	37.24245788	4276.918295	9879.364679	4.112937933	39.45897953	2	2.993370626	3220.796299	258.8135195	0.193694249	76.72220896	67.856937	0.30212156	1.119567307	260.9445394	2.303555058	0	0	20.92792012	0	17.41898298	0.508778039	60.64679739
473	17.46804667	18.30266646	6992.29233	14204.88345	4.989090803	52.184245	2	3.90560087	3709.716295	205.0175937	0.116422169	66.95752925	82.26254994	0.329869054	1.083489934	203.867971	2.527846331	0	0	11.66257006	0	9.237841865	0.471157706	67.55247538
474	22.77380867	23.54649907	6190.145223	10782.25896	4.96087098	52.92121074	2	1.317744817	3271.649349	224.0332229	0.146667279	84.72592646	107.5139667	0.364718231	3.643126163	223.4441304	3.154941103	0	0	13.24166194	0	11.1659716	0.509701177	75.65098939
475	32.08488802	36.28237458	5682.951553	17386.66129	7.128448778	44.77735868	2	3.612493782	4106.069713	205.7827846	0.277688626	83.19357209	46.55599996	0.246339269	3.515954996	206.6248462	3.327839744	0	0	23.56394324	0	19.07747369	0.405406256	69.0673165
476	29.39589218	32.7720058	2601.355591	6210.02878	7.585575756	37.90607246	2	2.70747512	998.1817008	214.0619212	0.233111819	61.12151094	47.98566697	0.295226662	4.878100636	213.5726198	1.373547198	0	0	13.72718237	0	12.70631369	0.567752065	55.27399749
477	30.51784123	32.88331151	4192.014208	10647.96681	6.899931228	54.39243244	2	2.424009687	3740.455827	220.4162047	0.249451193	73.52766866	72.07821993	0.282481103	4.475921541	221.7936146	2.9366117	0	0	17.0486942	0	13.72632162	0.550219771	79.52322162
478	7.561958658	9.127817744	2246.258968	8492.477969	15.24490857	45.03511696	2	1.849088958	2136.793734	251.3677723	0.120027333	57.01433665	60.1425324	0.209173479	13.39581962	250.1900115	2.196923602	0	0	3.937210646	0	3.334862604	0.558994864	50.4149177
479	13.4051965	15.33661451	1999.120757	9994.614807	10.18043762	41.66600653	2	1.599685299	2603.418092	216.5241585	0.146907919	66.56344507	62.45501091	0.16668041	8.580752324	216.3969146	2.989507948	0	0	8.039949975	0	6.766504837	0.495232701	59.6934337
480	16.24825908	17.15314867	3285.580371	6052.37555	5.749180772	41.03448482	2	2.84743575	591.3967561	230.9741319	0.099926205	78.10532977	68.52949273	0.351852204	2.901745022	232.959585	0.77722092	0	0	6.719516664	0	6.476178037	0.601423266	66.41282083
481	20.32547291	22.90035498	4919.46327	11713.23005	11.92573156	52.3710768	2	2.210494563	4707.249229	234.2178695	0.270316472	110.8425722	72.44159044	0.295770695	9.715236998	234.8080808	4.551406731	0	0	13.08643521	0	10.87193907	0.465107694	87.92703164
482	8.744146234	11.52451359	4700.100284	13120.61659	15.88437393	41.4490172	2	2.478255136	2619.660099	238.9082603	0.146807257	72.47102505	38.12459987	0.263743615	13.4061188	238.6136516	2.466737754	0	0	5.702530044	0	4.855559739	0.444707395	51.0828392
483	33.98929021	36.1711374	4357.181057	11585.6912	6.988686176	38.94615494	2	1.80015337	2046.133312	196.4672419	0.265965009	100.9707144	84.5827974	0.273299628	5.188532806	196.9169525	2.333130245	0	0	22.57694951	0	20.5373706	0.395769359	65.82972397
484	5.829703532	6.256115415	4067.864128	8542.168719	11.92965037	48.48617437	2	1.929713649	2628.436796	257.6953737	0.073939574	47.91221621	116.3403121	0.322589495	9.999936718	258.552674	2.71732158	0	0	2.935576966	0	2.329763934	0.600363222	50.6746079
485	39.36887942	41.53663187	5887.177835	15681.37411	6.442793884	42.02892933	2	3.112456749	1654.499586	203.5115729	0.296326399	85.87815019	90.18174837	0.272951928	3.330337135	202.3332113	1.785717989	0	0	26.13295188	0	23.87644693	0.393519773	53.15023738
486	12.28990877	13.6323797	4415.944333	12314.04442	11.44972514	40.92253613	2	3.071406698	3085.737832	210.220566	0.152472791	79.64334987	82.0396155	0.263953814	8.378318441	210.0380433	2.522086089	0	0	8.663860559	0	7.302052909	0.405849706	59.36736611
487	7.616760429	11.55100514	5366.524246	15295.86896	16.67707515	43.87135179	2	4.026179517	2572.285559	253.0114362	0.134960779	74.67718475	24.66119885	0.259724234	12.65089563	252.3134075	2.846857742	0	0	4.761952379	0	4.082284237	0.464039302	51.34107052
488	16.15286592	17.68969315	4230.75468	10546.95421	10.63299986	40.58423116	2	3.602823788	1638.670641	250.2871976	0.181470401	77.12284726	82.69525192	0.286293005	7.030176072	249.2343494	2.232412297	0	0	9.204214567	0	8.336944223	0.483872134	50.3031244
489	10.72609553	12.18441194	3182.341819	9313.513059	12.19650257	47.9933822	2	1.868235084	3202.123372	182.9483372	0.140336324	76.54608082	70.95705389	0.254671797	10.32826749	182.4802276	3.2357344	0	0	6.93802223	0	5.778003608	0.46131343	76.68382417
490	9.456262592	11.43731554	7356.271635	23024.96446	17.39058381	48.06220706	2	4.09583705	1883.873318	187.3791472	0.172405875	89.67031597	64.43050687	0.242132072	13.29474677	188.554012	2.125942351	0	0	6.565320287	0	5.952871235	0.370483722	57.56783702
491	11.61144645	13.19973099	3758.769221	8175.167987	8.836448999	36.92292832	2	2.068398068	2399.34686	175.6416101	0.110735041	70.95356473	47.01462937	0.314964723	6.768050931	174.9737863	2.964903997	0	0	7.915045813	0	6.802508079	0.41415498	61.88160357
492	46.30280016	48.08707572	4791.199788	14950.0207	3.486622233	43.57005773	2	3.33732934	2086.918424	218.3827217	0.228681126	97.04000229	78.26888768	0.242700282	0.149292892	218.0917214	2.286282439	0	0	28.60333496	0	25.87916544	0.441088544	65.10377851
493	41.16413418	43.54276173	4889.39768	15620.85931	3.544201068	52.32742035	2	3.044491507	819.0239322	217.6745695	0.200990349	91.35027903	49.11255723	0.238387929	0.499709562	217.6155443	1.072252955	0	0	19.23878214	0	18.42035813	0.552514379	73.3608846
494	33.87128268	35.53436828	4714.87434	12019.74318	4.310861114	42.89736366	2	2.883683866	3381.482896	223.9517861	0.192945426	95.23238879	74.86668317	0.281743777	1.427177248	223.1952112	2.749864998	0	0	22.00657819	0	18.78574893	0.445378284	71.34487501
495	12.39023152	13.46711341	4238.257715	8945.487784	10.85772543	41.16801469	2	4.379369298	3406.049507	228.075026	0.146405641	70.79022485	91.07056006	0.321475996	6.478356128	228.460416	2.593513944	0	0	8.027879283	0	6.529227701	0.473034246	61.23342252
496	33.89454109	35.07973421	2866.155783	9503.742161	2.265464492	34.91244166	2	2.265464492	3033.599137	196.887773	0.117046717	52.11474702	65.73960205	0.231704077	0	196.1470003	3.09891261	0	0	23.3725993	0	18.33087676	0.459179084	54.38520466
497	9.336582477	11.46534381	7057.813205	18096.82169	13.59932588	50.28573328	2	2.513718327	4550.983151	184.6561438	0.140904656	95.79304007	46.12293961	0.280577048	11.08560755	185.1764394	3.791629809	0	0	7.374159309	0	6.011041355	0.356183982	77.74457424
498	23.42376651	24.22811935	5863.260562	16055.40608	3.456320842	39.00494408	2	1.714355241	2653.232588	242.1745863	0.11829864	77.55405039	87.30604656	0.267500786	1.741965601	241.7499816	2.52881834	0	0	15.953439	0	13.68925671	0.415582601	49.40297528
499	25.76974101	27.20317931	5704.437931	13858.59505	8.577069508	44.09238235	2	2.060007242	3611.453923	233.5894232	0.254057341	102.8589394	120.2372664	0.291592717	6.517062265	234.0297165	3.484599022	0	0	17.89758241	0	15.30232395	0.406190231	66.89696355
500	16.27984664	17.61071109	7982.494836	16167.42766	8.74774214	45.34665462	2	1.768457066	2469.464199	170.4585781	0.160146843	91.82647909	76.28558683	0.330539149	6.979285075	170.743337	2.530767915	0	0	11.99989158	0	10.61052569	0.348241668	64.88650512
501	11.19872856	12.67183196	4290.748976	9440.824772	12.62071907	51.06698421	2	3.84047683	2334.808617	209.1358666	0.149241205	72.36805882	68.7941755	0.312473214	8.780242241	210.3358714	2.090325645	0	0	6.218335949	0	5.377913186	0.519774664	67.56035045
502	16.43468418	19.03103844	5185.858246	18385.98942	17.1300457	35.7227502	2	3.950035226	2422.053355	188.65037	0.294564548	89.55253871	87.35050923	0.220002196	13.18001047	187.913461	2.118298738	0	0	13.11828025	0	11.59196917	0.294664318	49.0717935
503	43.80142312	45.37894653	1537.37899	4530.893626	3.505822432	40.92373516	2	3.505822432	1473.531831	154.1827672	0.173164083	65.59172424	79.94647377	0.253347054	0	155.01897	3.27709286	0	0	19.50616399	0	17.57536809	0.598748926	93.2854277
504	19.07241769	21.05444409	4485.474353	9418.875129	10.39022337	52.61243795	2	3.252334416	1987.806022	217.7732856	0.211141907	74.29609914	70.75640811	0.322595053	7.137888959	217.2033637	2.530651556	0	0	9.755278611	0	8.630774933	0.547473473	68.22248863
505	5.231346449	5.646587185	4539.947114	10597.352	14.3970433	48.55304965	2	3.250430119	3363.979915	211.1691771	0.0801205	45.42896167	134.0241044	0.29991791	11.14661318	210.7820721	3.113490357	0	0	3.39537272	0	2.524966453	0.517339087	55.10923045
506	12.83499918	13.93221099	4445.523962	10742.34108	5.42860758	46.64813782	2	5.42860758	2618.643359	209.61129	0.083731644	67.77938318	49.97544535	0.292702361	0	210.2736605	2.589567667	0	0	7.301675926	0	6.156616611	0.520325905	66.29776867
507	57.25775368	58.50354479	4137.650208	13031.17979	1.787248747	33.17749707	2	1.787248747	2413.98899	221.2819687	0.185811327	78.25416731	82.64445766	0.240997797	0	219.0522712	1.746101833	0	0	40.050598	0	34.83797766	0.391558777	49.7818822
508	5.394287559	6.572194917	4304.747395	12644.267	18.07639372	40.50134993	2	3.391646243	2889.732042	236.9771786	0.102203161	56.66265197	64.03289271	0.253982166	14.68474748	237.7090246	2.596673014	0	0	3.729908603	0	3.00164615	0.443550957	45.10022402
509	14.23534298	15.43203425	3740.332763	8752.128927	9.951363641	40.07117794	2	3.072487512	2129.637115	218.8773237	0.150942312	82.82233897	87.13734909	0.299407183	6.87887613	218.7567301	1.769900121	0	0	8.474483514	0	7.530574304	0.47099453	62.19497871
510	27.60555344	28.91615766	3931.409281	12258.10983	3.429564923	52.47880141	2	1.720815181	830.6137782	195.5638615	0.124925559	61.06031751	57.71148987	0.242836693	1.708749742	195.7397964	0.883906067	0	0	12.89320313	0	12.08243515	0.562318677	58.28124341
511	19.69593342	21.03035142	6388.290373	17096.24313	5.070722806	41.73605223	2	3.496387498	1803.997285	191.0735154	0.123736297	86.12283685	58.95061661	0.272021174	1.574335308	192.4256209	1.7845258	0	0	13.0392492	0	11.82607016	0.399567925	58.75759964
512	11.78838796	12.9434759	2448.078324	5755.862066	6.631700779	49.33559505	2	2.69493486	1420.343545	209.4067208	0.083649303	64.52173754	49.87430265	0.298402744	3.936765919	209.3095218	1.32050504	0	0	4.486877765	0	4.050638962	0.656387372	77.62141342
513	18.32414907	21.30245792	5390.004306	10533.9436	14.03468651	38.45841753	2	4.883784723	1621.789051	221.4857789	0.266984465	103.6525744	58.62838129	0.338484171	9.150901786	221.6804756	1.538822766	0	0	11.6288849	0	10.79721053	0.410766061	59.51618654
514	7.805393661	8.72461227	2822.614297	8624.756365	9.33466345	47.00335171	2	2.702518646	1629.856824	183.0536353	0.076949868	62.24096358	62.16437335	0.246573155	6.632144804	183.8889501	1.919042555	0	0	4.15994855	0	3.689238282	0.52734757	64.46872777
515	12.59074762	13.78061205	4914.797827	16910.97285	12.78105624	34.55148574	2	2.344886098	3796.364765	208.2530083	0.17550091	96.02308296	112.1809606	0.225183243	10.43617014	207.8393517	3.134516259	0	0	10.66530456	0	8.961224042	0.288269107	53.83817113
516	11.69148242	14.74264324	7437.071116	23128.28968	13.61929891	43.4084748	2	1.977232174	971.8875548	239.4142356	0.169122981	103.9957228	40.05087579	0.243316975	11.64206673	240.0834833	2.167016653	0	0	6.918432502	0	6.612317635	0.434432915	55.18265229
517	13.69208539	16.76184147	6314.53452	11198.4131	14.62406018	49.85231101	2	1.144431399	1877.592755	212.6523614	0.20927507	77.16334622	42.87948895	0.360563776	13.47962878	209.9681574	2.126018955	0	0	7.831481726	0	7.000060499	0.488751326	61.60924536
518	31.61782494	33.57925922	3597.862063	13325.61766	5.891647492	39.29688909	2	3.309526234	1894.790312	191.8878932	0.215217383	89.19745004	80.47021693	0.21259588	2.582121257	193.4442213	1.605095856	0	0	20.78281031	0	18.82494222	0.404609829	61.62408034
519	20.13028306	23.14018751	5783.741032	10434.17446	14.83663092	35.34108799	2	1.739607883	2912.515743	205.8941161	0.315456117	103.5617971	66.71048931	0.35662666	13.09702304	205.2735353	2.380687055	0	0	15.31958481	0	13.47640579	0.330540671	58.42670183
520	17.86367594	19.61728764	4457.526223	13527.04118	8.225277839	49.80605273	2	3.261910962	2623.012476	244.9761257	0.166660895	76.0755555	67.76732651	0.247852847	4.963366877	244.2101593	3.265125555	0	0	9.986529808	0	8.56001001	0.520814751	61.81122097
521	10.36343593	12.71951573	5630.025228	16472.03094	14.61632059	49.08476954	2	2.964857445	3596.89677	228.2519811	0.164392692	90.62057175	50.59287586	0.254728573	11.65146315	228.4012309	3.12287135	0	0	6.997727607	0	5.876084744	0.432998401	66.94048347
522	16.99837017	18.66707836	7316.547428	18555.90388	4.873354848	36.72260256	2	4.873354848	3747.707153	247.8967989	0.110576112	104.602876	42.01568044	0.282792973	0	247.6269224	3.103987951	0	0	12.51499003	0	10.66972908	0.3723087	59.25491231
523	11.42234458	12.65064554	4201.116901	7632.158453	7.19644343	47.30257993	2	2.790151975	3324.269797	217.6716983	0.093707999	59.38023926	47.8177607	0.355025703	4.406291455	216.89474	2.863185762	0	0	6.28216747	0	4.965848926	0.565251346	69.37516483
524	17.32348937	19.14813616	5299.657372	13921.73315	13.80511289	50.43567706	2	3.465622551	1318.717488	222.6459545	0.24947924	96.2628702	97.04522807	0.275716648	10.33949034	224.4877027	1.547516194	0	0	10.08443595	0	9.446159026	0.454719611	60.858967
525	15.94787465	17.93478965	4048.340821	13007.91309	13.62566027	37.02730578	2	6.358436475	3411.131058	198.4590084	0.232862316	93.52833758	88.31412692	0.237352284	7.267223799	197.3632065	2.711433361	0	0	12.59241208	0	10.70836799	0.328539493	59.42948132
526	6.78578081	8.288075582	2793.227038	9250.155252	16.08451267	52.82020291	2	3.352238506	1615.608298	229.5115656	0.112510846	75.33611452	57.09937025	0.231930447	12.73227416	229.9503787	2.013108229	0	0	3.313736101	0	2.998922836	0.558057809	64.62270556
527	53.21190079	57.22632202	4351.78579	12637.20583	5.499086056	46.23543578	2	1.194728044	2954.377834	199.0455401	0.357531385	83.49479045	61.07009904	0.256153272	4.304358013	198.8226608	2.351733144	0	0	33.64476488	0	28.73475158	0.459993889	72.81863079
528	17.49201482	22.47925411	5634.682755	13613.03433	11.9448175	47.10011583	2	2.452958592	3474.269497	172.9683344	0.22898786	87.59500172	31.50947849	0.29274551	9.491858912	173.2241659	3.435384354	0	0	12.81868731	0	10.76523285	0.384563015	75.93534043
529	8.748489223	10.16612104	3410.171562	10224.36674	12.28258383	40.32951875	2	4.525555247	2795.794497	216.0232124	0.114772851	73.50383183	59.85258593	0.250112727	7.757028585	216.583803	2.564038432	0	0	5.725830774	0	4.83922828	0.446849832	58.49428238
530	15.97769302	18.26155064	4141.94907	16084.7979	11.45613129	43.56651197	2	1.662499101	2522.471184	267.8151773	0.199314821	101.7711584	67.05017343	0.204775839	9.793632188	267.4838341	2.81365913	0	0	9.802626853	0	8.745074339	0.452669774	59.1444351
531	8.730736366	10.32813737	4324.643935	10660.5337	17.97803528	39.30812423	2	3.788998431	3143.025773	238.0238443	0.164761631	91.53013122	72.73552225	0.288594773	14.18903685	235.4256015	2.865592619	0	0	6.080137703	0	5.214555392	0.402735901	57.51980514
532	59.14123204	61.62817125	4592.75015	9098.777743	5.199979282	39.56459568	2	4.657167281	2942.327034	245.521259	0.374680033	75.15969367	93.35255059	0.335444677	0.542812	245.6270949	2.926072621	0	0	35.44591263	0	29.82747933	0.495656781	59.5163331
533	20.92619566	21.97922611	2888.931764	9343.084697	4.398789652	51.92984356	2	3.231706621	1799.586205	221.2474529	0.112495021	63.1600712	73.26670636	0.236177884	1.167083031	223.0479602	1.641154873	0	0	9.293473813	0	8.162798271	0.609924403	67.16077653
534	14.67352249	16.63980281	3997.153235	14004.24842	12.13832292	42.912471	2	2.337505628	3194.851261	195.5869356	0.192983299	93.37055817	74.81066875	0.222046778	9.800817295	195.960399	2.807358062	0	0	10.62531732	0	9.117124267	0.378668328	67.11373378
535	7.627554637	8.261589211	6059.405892	15331.54818	12.34821708	37.42949249	2	3.810070982	4066.878999	206.2078624	0.103501158	70.45476814	114.7626134	0.283269548	8.5381461	207.3372561	3.170754943	0	0	6.367849145	0	5.002766259	0.34411925	54.19955238
536	10.16069275	11.71610974	6103.362223	19333.3258	13.28290045	42.35462125	2	6.340633232	2523.236307	204.8392576	0.145295977	95.08752975	68.82988524	0.239943275	6.94226722	205.349053	1.723657513	0	0	7.329884342	0	6.490932039	0.361172294	57.73023971
537	13.66105711	15.12988931	3281.733158	9337.00586	12.91003952	44.12913387	2	2.554597847	1802.793628	201.4370505	0.18349844	53.64475957	91.76464639	0.260068233	10.35544167	199.8764062	2.085298416	0	0	7.99979044	0	6.881140824	0.496295142	49.69405012
538	17.08881118	19.28246726	3832.493491	10993.46367	12.25726657	39.54933073	2	3.565005328	972.6948696	234.3377803	0.216636668	91.15909057	72.10686476	0.258498891	8.692261238	232.716684	0.856843679	0	0	9.728524513	0	9.240723053	0.459253019	53.75886859
539	15.40154887	16.50524106	4559.428426	12351.24171	7.162756106	46.16038121	2	1.795900234	2549.267347	178.9159919	0.125270935	67.92922478	79.10770583	0.269618436	5.366855871	179.4738219	2.720257344	0	0	10.19998059	0	8.637797901	0.439160439	63.81670874
540	26.7922768	28.68385336	4009.299426	11524.68563	8.626185081	54.30024423	2	2.592343414	2306.726995	237.9856618	0.256083585	80.17296095	96.42851537	0.258098576	6.033841667	237.2582517	2.39704966	0	0	13.62985397	0	11.95773182	0.553687359	69.43592641
541	6.931564322	7.553737094	5375.291415	12936.16706	14.58894832	40.09340991	2	2.534057748	2173.52732	236.6664869	0.106064123	87.26999521	118.8772666	0.293547967	12.05489057	237.1962696	1.596540738	0	0	4.669145732	0	4.163293946	0.399371664	50.01230183
542	30.57005961	31.79328047	2833.595307	11112.58781	4.346434777	35.60743121	2	4.009728324	1062.615491	180.652637	0.154632418	81.91339605	91.56024505	0.203180704	0.336706453	179.4385739	2.130370708	0	0	19.13907799	0	17.98732294	0.411603275	56.14538333
543	20.32585245	22.92363554	6245.632896	18099.05598	10.14385434	39.07109676	2	1.844669135	1350.775238	230.1721367	0.223945323	80.79056038	60.77504074	0.256550122	8.299185201	230.9057759	1.355830331	0	0	13.13280878	0	12.1350344	0.402975377	44.17650446
544	38.58545608	41.69583188	3280.637793	10673.57819	5.30036604	51.29629121	2	1.547802086	2589.822768	278.904023	0.251150638	61.9893876	56.17008497	0.235100116	3.752563954	281.0463463	3.210647791	0	0	16.94314797	0	14.11323059	0.634234449	60.38931399
545	9.101065309	10.7409694	4492.406391	11293.34727	15.19255081	47.87763699	2	3.124136142	1004.081657	194.4714509	0.14166838	88.0701351	61.22695176	0.28458612	12.06841467	197.3979665	1.886987168	0	0	5.129818304	0	4.856117417	0.466423188	64.31273936
546	10.06668912	12.06609715	7058.311011	20041.59505	17.84484259	53.81180754	2	3.442436812	3402.677869	236.072454	0.192275238	118.6382957	69.33474343	0.260455184	14.40240577	236.6573188	2.924234191	0	0	6.759019304	0	5.932049013	0.410724922	72.82279951
547	13.72793463	14.76211131	4242.577329	13861.83543	9.092499057	48.05126437	2	1.899510086	2043.454084	190.9826371	0.136420182	93.2630799	97.31988911	0.234339406	7.192988971	191.0983483	2.288143204	0	0	8.676284586	0	7.836209246	0.429177844	69.60758094
548	13.13947031	14.71815718	3786.968289	12707.05947	8.713672856	43.87652158	2	2.618396494	3687.15793	244.8994118	0.130884122	54.27664533	61.47427886	0.229596333	6.095276362	244.0999197	2.849865663	0	0	8.400065236	0	6.373067057	0.514967734	54.50224746
549	16.14172117	16.63581267	4611.620197	11764.85632	5.657736572	35.26124618	2	3.092114249	2810.80467	219.0492631	0.109377774	74.53633875	148.6531585	0.281600269	2.565622323	219.9950922	1.985772577	0	0	11.7068087	0	9.906746744	0.386264535	50.35336519
550	29.48373301	30.1324624	3161.546225	13609.17536	1.596268827	44.11675184	2	1.596268827	2985.338238	258.5595184	0.101242674	70.09040978	85.79228913	0.188515814	0	259.253631	3.213506576	0	0	16.64878922	0	13.82487505	0.531101606	58.59348452
551	18.44193144	20.89561857	6276.956825	12426.95803	11.72373643	50.1123669	2	2.876796798	1976.923903	170.8556247	0.229573397	86.38235002	60.77370103	0.335595883	8.846939629	172.1488196	2.42879304	0	0	11.78290059	0	10.59738681	0.425364591	72.02236814
552	46.56535348	47.52663359	3233.12836	7233.285112	2.679222073	50.65405087	2	2.679222073	2332.70803	211.0053527	0.178498596	47.40308671	108.477693	0.308905087	0	211.5636592	2.869349661	0	0	20.53893761	0	16.63732004	0.642710324	65.06332843
553	7.926460776	9.102126764	3784.960173	7121.480504	16.2214701	40.64960858	2	6.541594976	2834.693347	197.4917793	0.134598096	49.9816171	74.28412464	0.347038992	9.679875125	198.2460951	2.877384187	0	0	5.247219018	0	4.137030459	0.478073433	53.61410881
554	5.152482651	6.26342931	3636.218242	10096.76177	14.43392184	34.76345448	2	1.972645886	3245.596969	208.6654838	0.079226172	46.19357106	51.75193491	0.264779985	12.46127595	207.4765837	3.097284841	0	0	3.947385432	0	2.971888427	0.423212337	45.70707865
555	4.050926588	4.420567091	3127.698151	8494.480003	11.61733737	39.9157594	2	1.832702052	2777.015688	194.7920614	0.050112979	57.63452863	98.31086985	0.269114628	9.784635318	195.3717952	2.556207089	0	0	2.683677022	0	2.182132476	0.4613251	56.88653329
556	11.45225268	12.47808435	6730.226406	14095.55592	12.87803508	53.45349157	2	1.802497901	2129.615808	188.1570822	0.156740012	97.9955854	101.0346372	0.323167999	11.07553718	189.6523797	2.842505816	0	0	7.41128554	0	6.698875886	0.415060419	71.37313768
557	24.44907197	26.46683611	4438.320928	9759.916346	6.477720356	48.29437544	2	3.918404706	1878.569822	228.8095971	0.179935496	66.7745043	57.60084748	0.312596616	2.55931565	229.2042265	2.054274905	0	0	12.23792728	0	10.76508925	0.559693339	60.72992358
558	10.27167573	11.31286563	3991.169999	10187.0202	9.683152685	47.1232964	2	2.748122662	1600.96409	181.9018701	0.105541484	82.22302022	71.2686184	0.281500667	6.935030023	182.54774	0.761293962	0	0	5.941512965	0	5.42358458	0.47198639	70.42788919
559	20.17061238	21.34840389	3852.835375	10325.49918	4.485927408	44.94912895	2	3.982492489	3902.486201	254.3353541	0.120147959	60.99674936	67.64090299	0.27174104	0.50343492	254.5528661	3.248923407	0	0	11.53960122	0	8.872130218	0.560145718	63.28430331
560	19.19434857	23.46114913	2852.486825	9503.268451	18.0924877	52.04170018	2	3.10099251	2502.469081	179.8414624	0.361046586	84.81627741	64.58235794	0.230863008	14.99149519	179.7862156	2.556343368	0	0	11.71886311	0	10.25007758	0.465984608	79.09987701
561	33.92344207	35.70976907	4655.194024	10071.35334	6.317756878	40.7765977	2	2.216568138	1492.428682	216.0267569	0.241343533	81.70791693	86.62736974	0.316108991	4.10118874	215.8302162	1.852717701	0	0	19.81118874	0	18.1805923	0.464069941	57.07852548
562	10.67624391	12.3627206	4700.842144	10479.20577	15.10634767	38.56551285	2	3.519428372	2719.988513	226.884449	0.169759841	65.11408012	68.7686124	0.309672418	11.5869193	227.9237	1.767152384	0	0	7.301153785	0	6.081819619	0.430340888	48.90712232
563	13.22508279	14.48124622	4447.178119	8836.688879	14.46260337	39.46266673	2	2.136177283	2208.538443	230.5149894	0.199398202	66.77226564	104.9553231	0.334780386	12.32642609	229.4285895	2.451056162	0	0	8.261669471	0	7.121615894	0.461506895	49.51827807
564	19.44693576	24.05081745	7176.864098	12867.5254	17.09820205	44.42904072	2	3.398764227	502.5738099	204.8072739	0.338546223	101.7364226	46.63037581	0.358048525	13.69943782	204.5510934	0.994453617	0	0	11.38005454	0	11.10706095	0.4288529	59.05912328
565	10.72899007	12.90178593	3938.453057	10492.07254	12.7513673	38.5935186	2	3.312758358	3799.807139	214.8849178	0.148730261	81.36689898	48.9111502	0.272925129	9.43860894	215.2260559	3.515199327	0	0	8.014984133	0	6.553112245	0.389214437	60.97523459
566	19.92626828	23.23204918	5257.503942	15912.36596	9.929386444	56.02394066	2	2.639674177	2201.444837	240.1715617	0.219870666	83.66646019	47.24684759	0.248348429	7.289712267	239.9153963	2.315242062	0	0	10.34492471	0	9.169505314	0.539828272	68.15118655
567	18.65500396	23.12927682	5298.059913	14299.54426	11.32782552	37.82031388	2	3.174106699	2113.194134	170.3519606	0.225531288	77.32368522	35.88183866	0.270342225	8.153718818	172.2189543	2.567974314	0	0	13.36019551	0	11.79176258	0.367903507	57.97135226
568	9.440534419	10.83193256	4335.624358	14785.90833	15.08288298	48.13307847	2	1.890538867	3113.417225	193.2630147	0.151461026	92.22327275	82.9408573	0.22674042	13.19234411	191.1112881	2.843673465	0	0	6.626632767	0	5.696480822	0.396593395	69.91574349
569	31.91299558	33.68470104	4645.857458	11982.07052	5.604699079	48.74678501	2	4.986514453	787.1835697	222.5225176	0.207875682	79.88401873	75.08105858	0.279400865	0.618184627	221.9712648	1.173799386	0	0	16.04158651	0	15.29533292	0.520717731	58.15383115
570	9.859881579	11.05818397	5990.8163	15040.38963	11.0774909	39.75865053	2	2.613466377	3480.215944	200.4731465	0.119920998	71.09400477	69.95104416	0.284853675	8.464024519	200.5461046	3.805727051	0	0	7.639548474	0	6.194199654	0.37177748	55.83888518
571	19.13570798	20.84637292	4529.235016	14840.97343	9.569998499	41.80332317	2	4.773034403	3892.009169	250.9133376	0.208172061	77.06267013	89.99832892	0.233824795	4.796964097	251.3601118	3.879099648	0	0	13.36576164	0	10.77552068	0.436889365	56.86259476
572	10.64637107	12.3645343	2002.601096	6441.436403	15.97100675	39.91910513	2	5.15244354	1810.419511	233.0626366	0.175352929	65.79505883	77.51024791	0.237161559	10.81856321	231.8511082	1.240402309	0	0	5.585212057	0	4.925683187	0.537336887	55.41417764
573	8.229319398	10.05600695	6945.220168	18538.60303	17.04103653	45.28064532	2	6.455396397	1610.597735	215.167392	0.146192292	98.41900841	57.01003157	0.272534467	10.58564013	215.0206691	1.486585696	0	0	5.366545975	0	4.966696822	0.396463233	56.30007941
574	13.86148986	15.36465762	3997.223339	9905.0825	13.09010836	36.23601522	2	2.465655881	2632.627294	169.7843323	0.191448979	77.40571193	90.03398417	0.287522328	10.62445248	170.7827951	2.747417765	0	0	10.65099749	0	9.146723742	0.340134153	57.84190885
575	16.10415351	17.05543291	4952.921532	8773.784239	6.486652077	37.97708433	2	3.695136908	3628.817436	213.6475545	0.122871965	53.55170655	79.5017077	0.360823756	2.791515169	213.7308063	3.086882792	0	0	11.38669108	0	8.643880831	0.463251463	55.33335066
576	10.87769355	12.01978759	2337.754268	8824.74048	10.45319479	41.9612311	2	2.876532192	413.4540949	202.0177414	0.116012064	68.83201848	79.54064509	0.209429372	7.576662594	204.1403557	0.389474215	0	0	5.423796989	0	5.266567651	0.515837836	52.50976235
577	17.59689923	21.03759426	5766.783511	14470.70069	14.30654054	36.13211135	2	2.712284065	4082.967159	209.1964891	0.27299136	97.90541265	55.73526472	0.284955554	11.59425647	210.1342976	4.541577625	0	0	14.78150711	0	12.31619573	0.300092842	57.68400052
578	10.75057197	11.70975785	4141.479353	10087.37291	11.40261255	42.93339648	2	4.51264735	1847.410145	178.9848294	0.128799526	70.06092822	94.03633166	0.291062081	6.889965195	179.9163416	1.739001627	0	0	6.945948755	0	6.155268204	0.427447375	57.94953855
579	18.29240334	19.35251362	6361.279804	19315.71774	3.170803734	49.63312003	2	2.985318468	3252.13631	225.9236161	0.092577591	80.61978959	51.13523323	0.247742354	0.185485266	226.9624252	2.301216502	0	0	11.3179219	0	9.479987898	0.481752741	67.78953123
580	7.543716044	9.008886546	5022.81027	17401.61508	9.805057899	49.30828468	2	2.377565294	3135.56538	182.649192	0.083113591	83.52084415	42.01888985	0.223988361	7.427492605	183.9092197	2.467449504	0	0	5.103480067	0	4.321615856	0.427123737	74.67739318
581	31.36865211	33.75337391	6197.174374	15155.96199	5.466094661	48.33492824	2	2.835929193	2971.029721	206.9919094	0.216582083	90.95734622	57.49700527	0.290223144	2.630165467	206.6657845	2.181207623	0	0	20.04233352	0	17.30541316	0.448321429	72.49805365
582	64.34962874	70.62295373	6126.093661	17525.20043	4.04793784	42.16411102	2	2.465066737	2578.206688	224.0712663	0.356955468	99.36138293	35.27959523	0.259017271	1.582871103	223.6799232	1.995459563	0	0	39.52653425	0	35.08923467	0.454709602	70.10465321
583	29.5137478	35.92198779	5021.774794	15041.47639	14.64448253	39.86855076	2	1.969458017	3089.686418	190.8499206	0.461227925	99.6328712	52.98988855	0.25029716	12.67502451	191.0615579	2.544977342	0	0	22.59095549	0	19.63765162	0.334626976	63.26627173
584	13.3476215	15.03567276	4158.690242	8704.802923	12.01175809	53.77923133	2	3.016624909	3715.645233	230.2394314	0.174218446	69.80216921	68.92711168	0.323294006	8.995133182	229.3237594	3.63786519	0	0	7.266145715	0	5.800370449	0.565437898	75.83446326
585	15.12038849	17.08369693	6938.728295	16975.44163	15.13206561	41.51897005	2	3.242929279	3208.164548	175.7544994	0.243750253	99.76294103	86.77157125	0.290151334	11.88913634	176.1377088	3.569661641	0	0	12.25429211	0	10.60261795	0.298786671	63.00587602
586	35.98519593	39.70621849	4000.489414	9187.997447	10.090496	49.07508252	2	6.826216037	1036.1961	226.6452796	0.37969021	84.14806883	69.60231962	0.303331948	3.264279964	226.0191037	1.414264785	0	0	17.20483882	0	16.21842049	0.549302982	66.28298797
587	22.14698603	24.11222549	4770.013621	11534.53183	5.918943194	42.94707001	2	2.505809822	2563.121239	237.8142401	0.156384082	73.15851554	51.97013507	0.292557289	3.413133372	236.5351152	2.108573019	0	0	12.83937868	0	10.98090178	0.50418076	59.13515456
588	35.66565344	36.79928548	4583.123315	13409.21603	3.94046875	52.64702644	2	3.710246871	3911.920382	204.8463773	0.199499268	79.16460577	114.3800361	0.254726371	0.230221879	204.9963281	3.895063186	0	0	23.03881709	0	18.64825697	0.47713682	77.66565364
589	7.5918353	8.307955783	5016.667865	12508.8845	8.000305085	45.14880219	2	4.281391186	3902.756443	227.0692185	0.070693344	58.92801346	67.49950969	0.286248773	3.7189139	227.1155351	3.741384669	0	0	5.094140431	0	3.886945245	0.488009804	59.72936256
590	17.61574737	20.78221499	6983.742761	13992.86226	12.67310894	43.83396615	2	3.694251817	2484.309236	181.9683116	0.238857635	115.070887	49.08150781	0.332930079	8.978857126	180.6343373	1.683690617	0	0	12.43217596	0	11.24406457	0.361703802	74.67229523
591	17.23025567	18.04010624	4370.97841	10053.88238	5.486331424	50.06640008	2	3.881163026	3939.345001	208.9314516	0.117540593	79.78811104	95.29461418	0.303017026	1.605168397	209.439839	3.990762191	0	0	10.59286878	0	8.575498939	0.50229996	81.12534963
592	41.77716861	43.4302793	6582.346622	14460.8277	5.093840126	54.86842901	2	3.378876292	1153.35403	159.6122109	0.257383486	93.57258097	93.0626159	0.312801981	1.714963834	158.6374855	1.713871488	0	0	25.56286051	0	24.09593671	0.423227147	74.5133604
593	13.56625921	15.36807627	5525.863495	11343.15478	14.63527595	38.31119354	2	2.183441088	1592.436591	246.335328	0.206088341	87.183324	75.9691698	0.327574694	12.45183487	246.073065	1.997469075	0	0	8.566488167	0	7.861408613	0.420517588	47.529587
594	24.90152819	26.57252973	7281.80559	16896.94273	8.316263423	46.23019246	2	3.635399233	3279.090504	264.7106069	0.244871599	79.74984744	94.72389153	0.301165532	4.68086419	265.0775041	2.660985338	0	0	16.43514642	0	13.72492952	0.448831838	53.33672081
595	15.78272525	17.79657656	3014.295496	9825.129936	9.755652105	42.37144939	2	2.184139383	2589.146205	242.4202435	0.166958279	78.67004116	62.18474867	0.234768722	7.571512721	243.0723433	2.346953152	0	0	8.930708523	0	7.703441918	0.511906734	62.5006333
596	14.3878712	17.30862878	4392.604981	18471.03905	13.39838473	43.7731498	2	1.837366279	1175.891755	211.4960586	0.202102679	80.36374174	54.37390033	0.192121823	11.56101845	212.2342849	1.000135196	0	0	8.709856398	0	8.124066266	0.435353142	51.20147058
597	14.03621508	16.28997484	6875.88845	20371.73811	13.10960486	49.30439573	2	1.722321485	2475.585549	211.4135935	0.199526931	94.90125131	63.66275878	0.252348161	11.38728337	212.0667504	1.516965263	0	0	9.349212823	0	8.294826881	0.409041053	63.18376471
598	6.933313614	7.814983788	2392.810209	7809.191814	15.99793422	37.8434967	2	4.017783356	2859.743078	171.9130205	0.116181591	64.02382882	100.3245297	0.234543201	11.98015087	170.5501066	3.15548192	0	0	5.074197099	0	4.180473818	0.397045331	60.07251259
599	19.2475297	20.73338216	5643.87013	9703.713892	9.061318286	50.54609249	2	3.145236882	894.9836029	235.8793116	0.186152872	98.19072872	75.92696186	0.367736715	5.916081404	235.1307896	0.47035905	0	0	9.384367952	0	8.978863688	0.533505659	69.29156029
600	7.010398772	9.019704011	3993.661811	9680.00604	13.94856806	36.4404593	2	2.635713486	2896.432771	207.6344964	0.103978888	66.90750887	36.03967635	0.292069535	11.31285457	207.0994429	2.857405244	0	0	5.037842948	0	4.172233288	0.40485079	52.34789901
601	22.41156716	24.05041578	4303.246104	11708.02112	5.769416165	56.05128697	2	3.31747522	1916.526106	196.3462807	0.152169548	85.86249391	62.15624575	0.268763618	2.451940945	194.6111981	1.362797859	0	0	11.38983924	0	10.26881653	0.541807297	83.28756181
602	15.2158642	16.4420154	4724.21376	9996.952482	8.204172995	48.87474091	2	1.968430762	1823.952597	174.7611965	0.135585991	73.13299823	72.70060509	0.320913009	6.235742234	173.4632778	2.373823376	0	0	8.990947785	0	8.01570376	0.473200887	68.69837221
603	31.55761604	33.07873814	4082.459182	10632.48008	4.532493613	39.26934826	2	2.369111178	2461.21128	206.8729015	0.177641465	66.90687547	76.72027723	0.27743636	2.163382435	204.6066501	2.469709639	0	0	20.2260539	0	17.17854154	0.455645144	56.20138112
604	8.723340238	10.00323047	5666.765639	14863.68284	13.56958013	46.74827775	2	1.779231785	3225.669797	187.4575918	0.127142555	105.5867592	70.62859333	0.276017626	11.79034834	189.2262882	3.503617868	0	0	6.333885113	0	5.516256864	0.367643963	74.2654394
605	12.85872932	14.93268427	6247.789941	14543.05459	16.95603303	55.06289552	2	3.021645363	1485.136171	200.2302023	0.225340455	93.23191869	75.00329847	0.300506789	13.93438766	201.8831454	2.122405754	0	0	7.632379729	0	7.077512898	0.44959469	66.09424465
606	12.11652082	13.95996254	3126.027078	9289.423864	9.808074334	50.8294017	2	5.584311809	1850.096685	178.8838843	0.126290237	68.73044427	50.32919006	0.251785223	4.223762525	178.9072003	2.064966785	0	0	6.434024246	0	5.688476571	0.530518979	73.83993145
607	68.71510739	71.869864	4164.261121	13738.65576	2.877331062	37.28684331	2	2.877331062	2656.267217	260.7083883	0.300854175	87.61916894	58.77499918	0.232602383	0	260.2525055	3.173623941	0	0	42.20884456	0	36.79548686	0.464521147	56.5533696
608	41.82422366	43.74834733	3831.04969	11850.77271	4.565760117	41.6681214	2	1.498414169	2428.52509	213.4537277	0.239222904	85.92022263	84.51036495	0.244298755	3.067345947	212.5519292	2.181990181	0	0	26.00595989	0	22.86359432	0.453340855	64.73256612
609	8.420333051	9.349693464	4957.757198	9687.271695	14.1311093	38.16971386	2	3.631322123	2625.725172	242.8469395	0.125356877	60.22797826	88.39139244	0.338528332	10.49978717	243.0984622	2.892698484	0	0	5.527510678	0	4.572438356	0.456976544	45.61623463
610	25.12430646	27.6002203	4949.154322	15513.04141	5.194435583	48.93494264	2	5.194435583	3900.471586	200.5174046	0.168661026	74.33620249	46.98483123	0.241868194	0	200.3104608	3.323895497	0	0	16.79261695	0	13.4419021	0.464984153	74.1173547
611	12.68477757	14.60029276	4829.775069	16441.70208	15.0785677	40.92037221	2	3.592750031	1784.760123	192.5478473	0.199809177	81.1868279	79.28814564	0.227054052	11.48581767	194.0864958	1.906131061	0	0	8.886480134	0	8.023529576	0.367467854	50.8296196
612	7.167667548	9.10092544	4748.57895	13358.2147	13.06933936	40.43432449	2	3.492408524	2955.581341	178.3153661	0.100458948	73.78940775	37.54629156	0.262253994	9.576930839	178.758067	3.098816179	0	0	5.364509286	0	4.49831928	0.37241519	60.42434831
613	5.645276684	6.427296233	6648.75925	23315.32777	13.98277784	50.4478384	2	2.391889011	2601.023622	255.1248477	0.086132084	110.9745061	81.9454098	0.221890934	11.59088883	256.3050563	2.204621559	0	0	3.682688923	0	3.304322994	0.414674749	60.56214386
614	27.93192963	28.50082227	3257.709344	8555.095062	2.011814548	37.38064296	2	1.979809155	2277.268599	170.5003239	0.085475983	61.27119215	90.8552316	0.275777811	0.032005393	173.3721062	2.880197036	0	0	18.54091002	0	15.72361885	0.437073662	59.92154518
615	11.39163801	12.97004545	9934.468225	23244.78968	16.09047063	45.80231499	2	3.717355862	2401.391749	221.8106927	0.195978717	107.5033654	84.10454026	0.299418036	12.37311477	221.9149273	2.160097903	0	0	8.317008397	0	7.497874847	0.341808892	54.49994098
616	65.91582834	68.87349215	8055.552674	20202.12423	3.24038948	37.60231813	2	1.840551866	4619.02796	236.5568001	0.34588728	81.73363945	69.25569633	0.285074838	1.399837614	236.700216	3.811993252	0	0	53.60999099	0	42.29747347	0.358310826	56.07661415
617	13.01956146	14.17565674	6100.651717	14295.34307	7.883847305	55.84609461	2	2.876095729	3264.581457	217.9724262	0.120513961	57.05227729	68.2393854	0.29911028	5.007751576	217.9893253	3.304610256	0	0	7.76425645	0	6.110607898	0.530659468	62.2790097
618	33.15364353	35.44712225	2900.97453	11193.21319	5.79944648	51.1794574	2	1.441158342	2655.778704	187.131465	0.226169989	66.09726007	73.80254789	0.20582772	4.358288138	188.4928466	2.344567293	0	0	18.94527555	0	15.87851496	0.521062747	73.35803286
619	39.71485862	41.66537826	6942.288872	18663.94432	4.84399878	48.12576329	2	3.012412404	1078.440191	238.9846272	0.253545034	109.9700022	75.52181387	0.271117146	1.831586376	239.3526426	0.392863679	0	0	22.89932014	0	21.83888512	0.450107948	61.42862292
620	21.8297812	23.84962721	5795.57136	24871.01604	6.015649075	49.01598373	2	3.733263652	2850.135878	217.3285596	0.166588767	104.6912401	58.58564891	0.188986511	2.282385423	217.7764663	3.53217377	0	0	14.16921116	0	12.51129608	0.426870294	71.77785661
621	14.52225126	16.16421103	7249.958947	19250.17431	8.23279285	35.41959206	2	3.015586751	2546.816345	181.963054	0.135110937	89.53512509	56.64978382	0.273581981	5.217206099	183.2220586	2.354605621	0	0	11.46897576	0	10.07561175	0.306194916	53.49797385
622	25.47017812	27.91593972	4907.955006	12666.54536	10.47718266	38.0502338	2	3.851587473	1047.484274	174.3002259	0.278888289	74.59406467	80.45835022	0.279265692	6.625595192	174.1346267	1.432104303	0	0	17.07277942	0	15.96720971	0.373101765	47.92771043
623	21.73239419	22.34124579	5926.066782	14454.40084	2.888268037	42.55344333	2	2.888268037	3121.000814	272.5135191	0.105810957	77.67356683	92.24758455	0.290771875	0	271.4280882	2.594750822	0	0	13.60496866	0	11.40261872	0.475316957	53.28074614
624	41.46161381	43.61060967	2876.253021	7373.94201	3.095425518	34.70320045	2	1.523637394	1792.317511	193.9546581	0.162022963	88.93190517	48.83559336	0.280604712	1.571788124	194.0019119	2.517149364	0	0	23.61732193	0	21.4941642	0.481588818	73.69123723
625	94.03684431	98.36261254	5585.12515	14051.92174	4.740417564	35.45050778	2	2.219216415	1738.56643	159.8699943	0.529804862	119.578505	80.06700501	0.284417773	2.521201149	161.0439937	2.132411498	0	0	70.39733364	0	65.69036757	0.301440111	67.24796783
626	25.63458491	27.89304346	3584.220619	11498.55227	5.339683897	42.55808128	2	3.859081157	3664.123308	227.872316	0.169885242	74.78391234	53.73968395	0.237636716	1.480602741	227.9312622	3.323333827	0	0	16.30205438	0	13.21568622	0.484458739	66.83771248
627	40.6359697	43.16222342	3290.838525	13698.02101	3.846219027	46.20980294	2	3.239116803	1829.438623	220.5355671	0.205993343	102.1287576	55.5022773	0.193705676	0.607102225	221.6864472	1.827924865	0	0	21.51604255	0	19.77597166	0.513338262	79.13823577
628	7.272035771	8.246095025	4435.701261	12699.5246	13.70769092	47.45592588	2	2.279641058	3272.528771	175.0607031	0.106633774	85.81435163	80.05082479	0.258864476	11.42804986	175.0926386	2.645966434	0	0	5.268637262	0	4.45110076	0.387915448	73.11443089
629	18.31139716	22.66110487	4008.175592	15341.13093	17.79766119	41.82916526	2	2.926529701	1070.731336	158.5391174	0.3331312	108.415002	60.21081117	0.207148281	14.87113149	158.5972204	1.495886322	0	0	12.23163985	0	11.66141738	0.363160698	70.58957956
630	16.92862746	19.45885248	6102.645529	17659.73154	12.00213635	33.914934	2	5.231498677	1531.082646	209.3300749	0.215039919	84.75201524	61.4102644	0.256819657	6.77063767	209.7435295	2.800673423	0	0	12.14917861	0	11.15909497	0.340815137	43.1725896
631	8.233422653	10.0525751	6092.542035	16512.3594	17.53639802	50.1787622	2	2.908177263	2655.02842	245.639942	0.152297439	82.87282969	59.96836378	0.269523052	14.62822075	244.9030962	2.753868887	0	0	5.177320794	0	4.481697492	0.455670177	56.36958113
632	23.75445598	26.41245719	5738.631129	17296.26488	8.529388275	52.93741217	2	2.813259948	1524.754616	231.5276974	0.229282451	100.856474	59.54633885	0.24912772	5.716128327	230.811473	1.315085142	0	0	12.85459768	0	11.96372422	0.496358737	69.47711754
633	11.62785183	13.34158298	4177.331345	11044.70166	12.2025242	37.07605055	2	1.462609032	2982.785775	199.7461488	0.152257863	71.63501522	63.47898776	0.274426638	10.73991517	199.1977521	2.205308386	0	0	8.573967386	0	7.145741438	0.385463322	54.8344369
634	22.5937858	24.24657308	4374.009476	8930.242884	5.754871109	45.07668588	2	4.487940769	2723.156491	192.5759763	0.152441601	79.83953245	58.64943135	0.328767777	1.26693034	189.6427295	3.052839652	0	0	13.58201578	0	11.65923858	0.483962596	75.42651554
635	8.817341991	10.142373	8033.636296	20667.61305	17.79785346	52.46965792	2	5.775513047	4248.488975	219.9769503	0.169226552	95.26592826	89.99539765	0.279905456	12.02234041	220.5898692	3.460235564	0	0	6.583252944	0	5.42518718	0.384713989	67.79398762
636	9.045886967	10.3733383	5191.124946	16250.14227	13.20899712	36.40568521	2	2.103820663	2951.744339	218.3358591	0.128264952	81.69216979	71.77926806	0.242109055	11.10517646	217.4058937	2.937771802	0	0	6.897062009	0	5.873026601	0.350751715	49.85155865
637	18.10942302	18.8486274	5945.505226	19296.33366	4.413285131	48.87226032	2	3.153549045	2306.255792	229.2632465	0.110463539	79.90284325	92.91517904	0.235541683	1.259736086	230.6319289	2.219847642	0	0	11.42823332	0	10.0224128	0.44656366	55.3977015
638	24.76085619	25.94354571	5634.119783	17310.46797	3.514641045	43.11696842	2	3.236659829	5128.488365	201.7816494	0.13323596	77.18118787	74.85265321	0.245553324	0.277981216	201.9176574	4.260190783	0	0	20.2523764	0	15.44172152	0.376365607	69.66846255
639	24.03640086	24.85148773	4613.792049	12175.33005	4.610443748	35.58206237	2	4.502626014	1834.550271	239.9704208	0.137334894	82.61984612	108.0173165	0.274808416	0.107817734	238.1819135	2.125502638	0	0	15.48977321	0	13.97222363	0.418705666	47.86793856
640	36.34075401	38.01165071	4885.524037	11997.5882	3.629935001	53.87808373	2	3.464874708	1540.71311	191.0971665	0.176240514	82.393669	61.62582111	0.289373426	0.165060293	189.7372772	1.57429884	0	0	18.66377205	0	17.09479768	0.529597056	77.30765155
641	35.38728946	37.14246923	4735.051029	11550.64709	3.527516539	39.11487736	2	2.232116328	1466.222429	204.505478	0.161567348	67.82730202	55.3333532	0.290749036	1.295400211	203.7447484	1.96520023	0	0	20.818868	0	18.82700921	0.467972555	52.1589148
642	26.96728181	29.51153741	5751.808782	15363.251	7.543470154	45.09663531	2	3.030774095	3792.201025	233.8597404	0.243137571	99.35981557	65.05817947	0.272403149	4.512696059	233.7428067	3.577200303	0	0	18.39227375	0	15.53642765	0.423878618	69.20710175
643	27.04230865	27.93965305	2381.862698	8295.364834	3.470733179	40.98537096	2	1.726683191	2515.295604	241.6814605	0.122298657	55.92476743	95.55598459	0.223078762	1.744049988	240.719205	2.178483514	0	0	13.40727321	0	11.03294922	0.592011564	58.27790477
644	25.70270429	27.14450473	5089.242816	12037.66676	5.88521088	53.22423862	2	3.573510546	2755.814351	159.0279122	0.179184376	90.26108493	81.82073396	0.297148928	2.311700333	158.7218684	2.920453754	0	0	16.83820028	0	14.66569538	0.429410415	87.71556106
645	56.5556521	58.5271147	5903.708902	15828.98999	2.331721063	51.71470434	2	2.331721063	2750.649337	216.4886425	0.232311422	85.8217513	62.38095879	0.271650978	0	216.0013314	3.81324659	0	0	33.06010087	0	28.61660371	0.494009835	72.67272344
646	5.709978885	6.697703168	3456.423686	11272.17405	15.27876077	52.39926914	2	3.362326486	2054.651795	230.0584193	0.090906155	65.96483082	69.72427283	0.234674322	11.91643429	230.0458123	2.228269363	0	0	3.071757988	0	2.668694247	0.532626249	57.22558369
647	24.75692359	26.36961062	2984.016466	8492.94571	5.489703068	49.5691485	2	1.956997824	1875.308496	172.648579	0.154109789	62.83713896	67.38945139	0.260000549	3.532705244	172.3769192	1.9774318	0	0	12.96759482	0	11.32644404	0.542493881	73.6326061
648	7.37433746	8.610836074	2589.874963	5555.009127	16.66037353	43.31412844	2	2.758287912	1915.949459	225.0630166	0.126710874	47.33831054	69.57304365	0.317975668	13.90208562	226.4575168	2.108071044	0	0	3.703571901	0	3.100531508	0.579551177	50.01486102
649	22.56548014	24.12206026	2956.725979	12642.04678	3.968766728	39.90379642	2	3.788137305	4135.135298	190.7197655	0.119753414	56.83453425	58.20171576	0.189548628	0.180629423	189.8111204	4.741728717	0	0	17.167781	0	12.82025229	0.431864414	63.66255537
650	48.07950572	50.96550171	4775.261433	12708.75493	3.565746313	42.75838788	2	2.192616921	2317.847708	242.9095293	0.237754046	106.4935684	49.80121244	0.273121538	1.373129392	241.5670843	1.87898338	0	0	26.8758314	0	24.28888183	0.494818396	73.92034615
651	35.98267111	38.7376925	7195.320062	17097.15996	6.845399856	38.32523455	2	3.838093432	3028.509904	227.3219349	0.295437561	104.5412106	69.45472335	0.296195368	3.007306424	228.0774969	2.755711195	0	0	26.46495956	0	23.19921474	0.355267021	57.72183803
652	18.83305228	21.79754623	9681.39822	17151.19427	13.09482144	40.64804716	2	4.993504691	2729.748732	234.616758	0.267457166	109.8964055	55.65241208	0.360807411	8.101316749	234.5334643	3.204831431	0	0	13.61662927	0	12.14484125	0.355131549	56.258293
653	6.772355142	7.509945863	2264.606954	7134.410543	13.44075046	54.22517688	2	2.378695978	1432.934016	218.2708437	0.093687106	56.09959089	96.05205075	0.240940817	11.06205448	216.3801412	1.593166224	0	0	2.847058638	0	2.531770844	0.626160945	61.60096748
654	58.39293189	61.62251314	4643.167006	12451.18452	4.516956009	51.72894836	2	2.322802131	2146.891046	237.3884647	0.341833746	102.5938519	66.16512888	0.271619956	2.194153878	237.1821562	2.839283569	0	0	29.69026839	0	26.93029168	0.538809051	80.78254659
655	12.876359	14.28685123	7534.480128	19450.5352	11.57591145	52.32343149	2	3.102417118	2996.986725	253.1550368	0.167008887	81.3862511	80.75760332	0.279209778	8.473494333	251.6544068	3.263462775	0	0	8.206822141	0	6.96921574	0.45875882	56.29853093
656	23.59425954	29.17544575	7323.515795	15218.35617	11.80319385	44.35354211	2	1.878865489	2407.229005	269.0584355	0.304217261	88.61429774	35.1715005	0.324884988	9.924328357	268.0549444	2.484932425	0	0	13.96223372	0	12.33157909	0.477348333	55.68940559
657	30.39164074	33.07671854	5056.513197	12328.76111	5.821408587	36.04123087	2	3.754578898	2177.771062	212.5066416	0.207999178	91.38228962	50.78611851	0.290850355	2.066829689	212.2049385	1.862145813	0	0	20.12740415	0	18.02911151	0.406773999	58.85448763
658	16.69703636	18.25523628	2709.661455	5755.94685	8.623374452	45.31303096	2	1.413103495	1946.617655	150.0481931	0.152647624	52.41422426	66.12323933	0.320078765	7.210270957	150.0265695	2.344798333	0	0	9.376832116	0	7.952897985	0.523694037	71.39399063
659	7.832027102	8.571959751	3152.057329	7394.535976	6.519667146	42.51162047	2	2.422673422	2863.825468	213.7875051	0.057794191	64.55374588	53.39158103	0.298869714	4.096993724	213.8827281	2.794866796	0	0	4.32649056	0	3.568549876	0.544364463	68.06837713
660	8.084407937	9.763591195	3532.96328	9670.007693	14.34640205	54.57885064	2	3.05602909	2495.187331	220.2798839	0.122080061	52.06752688	52.6068418	0.267588506	11.29037296	218.7557138	2.096241595	0	0	4.236090614	0	3.447751388	0.57353075	58.20674305
661	10.81412835	12.5881083	4544.644498	12069.49332	10.90925919	44.52976877	2	2.371919886	3396.927722	210.4735511	0.129511015	66.84741753	51.78488249	0.273540797	8.5373393	208.6503303	3.054619652	0	0	7.292066006	0	5.872204162	0.456987751	61.64771873
662	10.46837055	11.8744607	2221.349638	7761.294714	14.33223551	50.57917358	2	3.005388956	1878.843526	229.6877929	0.155482322	45.81410401	85.56154317	0.222521164	11.32684655	228.9120814	2.300030427	0	0	4.887389565	0	4.0831247	0.609956041	51.01428255
663	31.5560125	33.50952993	3421.862269	10282.02337	5.7070157	46.36040172	2	3.697415708	2661.66626	242.1030264	0.21461396	78.52481283	76.89186361	0.249700148	2.009599992	241.298983	1.975044185	0	0	16.61825192	0	14.27779321	0.547541274	68.43174646
664	15.44672388	17.49488198	4086.280178	7720.543595	10.87294407	37.8957163	2	5.490886103	3455.42362	198.4051097	0.18240031	81.10778044	57.56412256	0.346094789	5.382057965	198.496492	3.70062708	0	0	11.08177747	0	9.201763993	0.404290252	65.94308338
665	7.700699573	8.998392418	2029.696052	6349.788683	16.92510158	42.26764135	2	3.957593509	1221.422077	205.735812	0.132930273	49.45344517	77.40200448	0.24222206	12.96750807	204.7653308	1.340351166	0	0	3.953130051	0	3.527956385	0.541865469	46.66364485
666	26.20673323	27.2986759	3383.58167	8242.902658	4.22627228	49.71327072	2	4.22627228	1865.944616	222.8542661	0.135358389	61.66246498	79.47374917	0.29102363	0	224.1395818	2.757298598	0	0	11.76037694	0	10.25442207	0.608710404	65.70754911
667	18.13986548	19.48336296	6065.806703	13965.18625	8.189755403	44.05826229	2	1.278880611	1667.030386	198.3571972	0.16462791	92.19748375	80.7274414	0.302821069	6.910874792	197.5937352	2.289289375	0	0	11.69827635	0	10.74419387	0.407702671	60.14218098
668	11.53064978	14.06591357	3666.278809	11211.49704	17.58517017	53.28231293	2	4.359900449	2871.254156	216.2084408	0.212633869	76.97126085	62.53303198	0.246426539	13.22526972	215.5554867	2.414255592	0	0	6.846587999	0	5.803140672	0.496720412	68.42443944
669	11.08837704	12.29808749	2335.227255	9615.257192	12.33934387	40.99018574	2	2.314458803	2667.613133	157.0581838	0.144791002	57.47610748	95.63139534	0.195408585	10.02488507	158.0721872	2.418622891	0	0	8.04551794	0	6.585133646	0.40612286	61.17110022
670	20.50753952	21.91620189	3360.02063	12344.92326	6.319516244	53.58602422	2	2.559963407	680.2324596	180.8629298	0.143121319	70.89476876	74.11089696	0.213946682	3.759552838	181.6428078	1.846627165	0	0	10.15527632	0	9.6946	0.527266545	64.45886708
671	55.17101368	58.94213995	6226.426445	19931.02513	4.303852374	42.94955695	2	3.574375449	1873.752206	177.1177933	0.306414998	116.6988802	52.80797274	0.238036432	0.729476925	175.8228467	1.991752162	0	0	36.71251562	0	34.02416921	0.383296283	77.82209082
672	28.44025798	30.24908349	4618.74174	12998.50342	4.79137545	49.95493299	2	1.788873568	2219.25514	190.8351606	0.169944916	78.73511046	61.6094099	0.262171622	3.002501882	189.0985365	2.090984958	0	0	16.50661904	0	14.51682306	0.489567814	72.51193631
673	17.46244217	18.4797382	3835.698938	10269.10302	4.773501824	39.37650887	2	4.773501824	3106.054697	193.2281199	0.102564889	76.67273719	68.85422433	0.271942772	0	193.5874732	3.255130012	0	0	12.01140259	0	10.05418722	0.42423934	65.96663315
674	22.70949546	25.08561386	4351.411343	6720.749416	9.695183244	36.11025793	2	2.675962131	2762.913284	223.1083662	0.23736735	54.48765566	59.99011454	0.393004711	7.019221113	223.704544	3.275927061	0	0	14.35441249	0	11.56401487	0.490785038	51.0477754
675	12.00211118	12.67155892	5056.269484	9499.644311	6.879998499	39.24385706	2	4.807124002	3288.279719	241.2231441	0.095876703	76.77259558	89.690457	0.347368743	2.072874497	240.4991641	3.117053983	0	0	7.749783113	0	6.429427974	0.464308581	59.18739453
676	10.07965893	11.66060301	3140.404154	10045.65014	14.81416269	46.87973893	2	2.392927666	3419.729638	193.9308729	0.158886035	71.92227382	75.82855657	0.238161021	12.42123503	192.6332612	3.23738689	0	0	6.783557908	0	5.528810477	0.451488337	69.4107279
677	19.61697625	21.38668814	5893.889129	15193.76038	9.785222814	50.88946842	2	1.210800486	4085.451997	185.3358064	0.217665768	78.21498035	85.79727546	0.279494835	8.574422328	185.0885085	4.260710527	0	0	14.48494649	0	11.60463485	0.408439165	74.24179673
678	24.88906317	27.36954872	5271.14215	11450.27984	10.03324634	39.8850854	2	7.313693205	5116.074166	185.4152565	0.284474139	75.43876143	77.15732102	0.315232888	2.719553139	183.8327119	4.711349117	0	0	21.90866266	0	16.62830627	0.331903087	67.94659184
679	32.62476502	33.65696972	2479.500897	7380.371342	3.342910465	45.92686631	2	3.020239638	2429.008633	201.4974955	0.140727369	53.58773407	92.87043011	0.251473938	0.322670827	201.3915157	2.142172287	0	0	15.89478681	0	13.06265926	0.599609093	68.28327323
680	20.24674687	21.6759849	4029.515768	8392.966291	8.542763052	40.33143483	2	1.198893514	856.1745748	208.0444067	0.181073825	80.46741949	83.67948444	0.324372839	7.343869539	206.3071861	1.117423642	0	0	10.97367697	0	10.42490986	0.48510692	57.36449886
681	7.392510961	8.138550838	4139.722671	11011.9748	10.71971718	47.62158206	2	4.655689301	2894.510284	225.8738572	0.085968964	61.08565324	82.12725176	0.273218409	6.064027876	226.5412909	2.936157507	0	0	4.405322737	0	3.592651564	0.514014713	58.15931918
682	30.07924842	33.69346563	3526.240511	8327.466388	9.820583918	53.59654914	2	1.273553748	1771.026368	203.5931866	0.312824576	68.78891306	59.82750352	0.297479982	8.54703017	204.0029044	1.915021444	0	0	14.27857697	0	12.68645246	0.578232398	72.21912451
683	12.66873513	14.9710213	8779.497614	17594.75798	15.18361163	38.00058103	2	1.471034731	3444.724986	155.9454776	0.205887141	90.44662035	58.56201238	0.332881343	13.7125769	154.8023005	2.796365356	0	0	11.24308327	0	9.500323953	0.250096884	59.83584113
684	10.68808694	11.37885937	2349.003382	9386.720345	7.181744426	38.01663851	2	1.631487387	1290.819788	210.2144347	0.08245026	66.07981304	92.69044012	0.200158374	5.55025704	210.4398403	1.586029905	0	0	5.962912292	0	5.441606966	0.490871753	51.45053925
685	18.49947394	22.16372101	3676.163879	12987.01381	8.53952235	47.78549952	2	2.439487696	2508.073273	246.3104946	0.17699515	82.95198454	35.86995961	0.220616016	6.100034653	246.2412307	2.90174433	0	0	9.763265628	0	8.513935037	0.539774208	67.89440075
686	11.20742975	12.69960882	3257.89666	7768.130006	14.73320109	46.30758575	2	3.403562235	1378.481215	246.5340971	0.169560349	84.04016893	79.69359318	0.295473316	11.32963886	246.3648355	1.525521872	0	0	5.402276585	0	4.998915542	0.553964142	63.76561505
687	6.682829852	7.795749002	3358.42579	10171.91878	16.84317018	48.73568079	2	2.794007904	3851.20845	190.6036542	0.119671597	54.10066019	80.07028052	0.248214358	14.04916228	190.9090299	4.053010415	0	0	4.677842287	0	3.511164835	0.474599098	65.5330057
688	31.01151218	33.1211608	3443.499919	9954.74005	5.161522065	54.27461545	2	1.771510393	1586.301927	170.4861659	0.18502441	68.82617077	60.40412867	0.257011363	3.390011672	169.6622568	1.764910243	0	0	15.54861324	0	13.97447861	0.549377711	78.79124491
689	19.29297578	22.01545087	5824.507865	14268.46347	14.21797246	34.87435486	2	2.25075946	2950.562379	280.1711429	0.292989437	118.6414661	75.04855326	0.289877877	11.967213	281.8256938	3.39946197	0	0	13.7574807	0	12.268891	0.364074721	52.16081781
690	17.18731857	20.12140827	5641.782203	14865.82904	9.27193221	49.02938838	2	2.772434038	2096.050526	208.6099937	0.176500021	83.05794502	41.35933888	0.275106746	6.499498172	208.4521856	1.754877018	0	0	9.899024833	0	8.814222233	0.487167111	67.85699898
691	53.93274636	58.06327507	4200.137383	10390.37714	6.333554835	41.98925427	2	1.810259971	2977.17174	208.9601859	0.397551286	83.94620009	65.42321941	0.287867667	4.523294864	210.271365	2.818625828	0	0	34.50369748	0	29.45879966	0.453786398	68.7546181
692	8.635994396	9.832988023	2983.806843	7062.985133	11.19414394	53.06563456	2	1.627863802	1834.47245	222.6753354	0.10127129	66.21677848	58.94793098	0.296991005	9.566280136	224.7760773	2.138801379	0	0	3.749224967	0	3.303904577	0.617426271	70.84038227
693	43.23825808	49.64191556	8457.159688	22754.66494	7.780254388	47.4112614	2	5.353879868	2459.675696	169.4858478	0.391107848	114.8945573	40.98876949	0.270960118	2.42637452	167.8068952	3.043490314	0	0	30.43025651	0	27.54375228	0.362977291	80.17919162
694	26.3960286	29.86250189	3323.385368	11195.81186	12.08840648	42.79630351	2	2.052338257	3538.997562	192.6686338	0.345501747	119.2328547	75.85423891	0.228895945	10.03606822	192.6098649	3.572345632	0	0	19.06025474	0	16.65918289	0.368875404	81.15664534
695	22.66465404	23.62449946	2655.429816	9949.974574	4.49566909	49.72120723	2	4.49566909	3435.509436	170.4850788	0.127533062	57.10314834	99.0679634	0.210658043	0	169.8676127	3.88963445	0	0	14.43457906	0	11.24411623	0.503891998	76.70214179
696	23.85724542	25.8440711	5059.888297	14700.57738	8.512572995	52.19192887	2	3.982220212	2575.428905	193.0517218	0.228834215	88.4771062	81.42541755	0.256061187	4.530352782	193.5933508	2.686044549	0	0	14.99759756	0	13.13935811	0.44925083	73.49697491
697	12.452112	14.88111427	3643.631341	12090.21276	14.81453141	38.35771893	2	2.037691261	1550.59067	215.9737356	0.191051299	101.8974406	59.7697277	0.23157922	12.77684015	216.3277841	1.616146578	0	0	7.910086756	0	7.358594035	0.409048518	59.43628097
698	15.64209909	17.87584264	8835.5048	16042.57453	16.62784124	43.57622187	2	2.902616778	2056.47217	174.6344122	0.271747428	96.29735232	77.17285678	0.355152208	13.72522446	174.7881352	1.904536276	0	0	11.71402716	0	10.60530032	0.32200274	57.79921595
699	25.82342209	27.28840184	4645.743196	13952.86752	5.845183519	53.04971589	2	2.498791519	3492.5522	228.1299982	0.189425079	76.92040054	88.31565875	0.249789797	3.346392	229.519515	4.080555134	0	0	15.36775892	0	12.62587852	0.511068731	71.05072039
700	12.02404447	12.89483606	2452.931484	8671.194732	6.373919354	46.40889863	2	3.813588852	2494.882167	221.5059031	0.086619738	58.84647232	75.02816444	0.220505542	2.560330502	221.1016328	2.60294058	0	0	6.046018646	0	5.02427864	0.582147367	64.35712999
701	7.840973387	8.71942775	2937.425069	8662.340197	16.51388218	55.12895113	2	5.866084575	1263.524646	188.0811305	0.132219719	55.76170146	112.0662472	0.253231423	10.64779761	187.6819793	2.153721225	0	0	3.977871538	0	3.581130724	0.543279827	56.82608586
702	5.644316233	6.665340218	3322.34145	8935.761466	13.0137624	34.84666771	2	4.7222605	2968.465477	219.7968057	0.078240597	46.58939947	55.21278991	0.271032269	8.291501901	219.3370984	2.91046249	0	0	3.986353636	0	3.067617781	0.456512064	44.93951902
703	36.57724854	37.62174547	3371.038133	11630.06058	2.139279881	53.3461174	2	2.139279881	1223.237229	232.9850123	0.130009451	74.18804759	66.09620863	0.224719415	0	233.9462725	1.365339845	0	0	15.7084407	0	14.52999439	0.602758683	67.40632232
704	38.36543284	40.3918582	5843.944971	15050.72256	5.040431719	48.39879662	2	2.074738573	2179.895883	242.6465618	0.250306985	82.09842207	75.75117918	0.279685952	2.965693146	242.7106671	2.164488218	0	0	22.14571999	0	19.60965774	0.488871719	58.55839832
705	13.50771431	14.84629479	4376.364368	11290.28929	15.98231029	43.61241027	2	3.503138895	2102.03967	207.8666191	0.22410764	98.42481936	119.8303344	0.279342638	12.4791714	207.0402482	1.840377532	0	0	8.808046579	0	7.974322066	0.409646823	63.70914845
706	15.51439221	17.13443259	3219.912958	10320.48939	6.876224529	34.35835351	2	2.157589806	833.2523971	211.1713919	0.11505872	79.97904864	51.58781624	0.23780039	4.718634723	210.3781698	0.476597354	0	0	8.757839741	0	8.328467279	0.463177986	52.77581851
707	4.828853747	5.495910865	6485.350399	17773.6088	16.25094117	47.63294671	2	2.400029027	3406.65524	210.0604722	0.083933116	95.23394444	90.38987085	0.267338361	13.85091214	210.5720042	2.879530704	0	0	3.544687676	0	3.022723284	0.374028819	63.91046386
708	65.51621489	67.92697551	6965.330435	14785.20698	4.898305056	55.52625117	2	1.732791914	2096.677071	253.6844227	0.430634808	103.2949384	99.69136433	0.320237165	3.165513142	253.3609292	2.069958093	0	0	35.61083814	0	32.38907213	0.505632733	69.66419636
709	27.33101067	28.66731119	4682.098648	15105.31426	5.874138199	50.37461234	2	1.442395113	2292.044653	244.9012596	0.198811575	86.71192119	100.3131472	0.236620051	4.431743086	244.502013	2.680103772	0	0	15.55884263	0	13.78400314	0.495664346	62.25186024
710	24.78085548	26.4314238	3738.818058	10417.47028	5.212349397	35.27013494	2	2.796927961	2408.444494	236.4956832	0.153684362	56.37146745	63.92215617	0.264110053	2.415421436	236.3632439	3.187019063	0	0	15.52569617	0	12.88578862	0.48001034	45.91743867
711	11.038553	12.44477837	5080.799473	17828.02209	16.58144399	51.9745518	2	2.919360203	3990.126572	204.4944497	0.196752278	92.56357465	107.0227422	0.221783537	13.66208379	204.9544576	2.464932355	0	0	8.086923305	0	6.702088663	0.392847173	71.34687141
712	15.22515674	17.01694591	7490.427908	15044.6708	11.06859318	42.09162946	2	2.75940804	3419.51785	223.4530943	0.186853029	77.94275256	67.27631255	0.332389399	8.309185139	223.4507602	3.308115831	0	0	11.12398859	0	9.192304063	0.396242402	55.78628931
713	17.60061724	20.63145162	4742.793644	13638.66614	8.56388696	56.60042772	2	4.27948796	2199.547387	224.0631376	0.168999391	67.4684972	39.03608881	0.258020511	4.284399	224.2921293	1.762624032	0	0	8.651961309	0	7.472378187	0.575447947	67.19511501
714	11.38867653	12.70080213	5555.360096	14594.62952	12.31081657	50.23949529	2	4.128958003	3147.274628	184.1461104	0.152115015	77.43197609	81.98474783	0.275700395	8.181858571	183.8331478	2.520962039	0	0	7.965694452	0	6.664232289	0.414836986	68.43147782
715	8.773108043	10.30878905	2185.052897	9326.377634	18.2014354	40.23951396	2	6.621938977	1897.939386	163.8007369	0.164313822	71.40356696	86.28868953	0.18981593	11.57949642	164.6074736	1.694514667	0	0	6.016082457	0	5.32650679	0.392859775	59.07964719
716	20.6218061	21.44578002	4979.267152	10765.1061	7.058310516	46.84068726	2	2.088115025	3509.510384	230.7478982	0.170628953	73.92507483	135.2189459	0.31625693	4.970195491	230.9712408	3.537177583	0	0	12.80013893	0	10.43536689	0.493964455	65.92903473
717	9.995933514	10.80903987	3052.039255	10217.16489	10.17242017	45.02485809	2	1.888787401	3650.570305	170.9453433	0.111608526	55.78154718	104.4540988	0.230009217	8.283632771	170.1793051	3.13349279	0	0	7.294255262	0	5.580397871	0.441733194	67.83418695
718	49.98426345	52.89734836	7939.846368	22445.94269	5.69830326	40.00835104	2	2.978422215	1091.943943	213.3825258	0.34706534	117.6173754	75.38172161	0.261301306	2.719881046	213.0471433	1.521241741	0	0	33.75084701	0	32.26682035	0.354460422	54.92567894
719	33.28189236	36.49490167	3108.383458	9005.151889	7.93244409	42.05505624	2	2.402886349	2665.44647	219.9869387	0.292146943	91.63595629	65.93967022	0.256604151	5.529557741	220.006939	3.01648844	0	0	19.28552827	0	16.89747684	0.492292185	74.24695269
720	8.023103829	10.15570069	7314.969596	17426.48268	17.98575371	49.22527839	2	4.832847386	2992.889438	228.1327001	0.152914157	89.71064486	49.40722264	0.295656436	13.15290632	228.7882869	2.836964244	0	0	5.391152965	0	4.641852916	0.421439257	61.09180366
721	7.851551629	9.121263746	4373.539389	8727.547266	11.29436045	42.56109965	2	1.834742428	2725.430438	218.0442269	0.095015069	76.71739258	49.10054662	0.333830277	9.459618023	218.3039347	3.021901122	0	0	4.784666328	0	4.08410338	0.479834869	64.10410501
722	53.42388167	57.28688505	6271.709786	18011.31032	3.680607383	48.48771005	2	3.680607383	4323.638953	193.8941312	0.290819684	91.24665021	48.18199666	0.258275526	0	192.4800934	4.228983057	0	0	38.61189463	0	31.48901506	0.410581671	80.10382546
723	13.69975105	15.4484083	5408.828413	11775.4238	12.39324139	40.45867704	2	2.997813391	1871.169805	239.0400832	0.179207729	75.84995591	68.85655471	0.314754948	9.395427997	240.6182441	1.857562001	0	0	8.523520676	0	7.607724361	0.444681562	48.33663995
724	26.44746718	30.50701965	2928.858323	9279.440907	7.921968372	39.11808161	2	2.409070065	2548.778216	259.7940146	0.232322129	85.96870373	42.19530652	0.239907154	5.512898307	261.6817455	2.717632445	0	0	14.4512727	0	12.63255901	0.522352786	63.70473991
725	21.01964613	24.06425036	4222.435425	9449.934284	11.70919815	39.98393399	2	2.802125224	3230.610026	236.6189192	0.265842988	69.18486468	59.46716321	0.308829816	8.907072921	237.6730066	3.150091665	0	0	13.64145896	0	11.1535416	0.469375387	56.62203383
726	8.538358069	9.886377561	3801.990703	11613.54108	15.07840101	41.77409033	2	3.206877581	1961.133552	159.3752688	0.13369592	72.88609325	74.1069432	0.246633769	11.87152343	158.5777748	2.379396172	0	0	6.024995741	0	5.327097497	0.376098138	59.45876724
727	50.32268458	52.20983858	5725.580739	17882.7027	2.775112011	36.62238432	2	2.268190265	3194.522184	253.0060189	0.226907215	94.93120192	71.61558037	0.242524229	0.506921746	252.1881332	2.192285591	0	0	35.72553904	0	30.72432553	0.389453766	53.93501195
728	5.046576905	5.769696593	3884.427925	9908.682171	16.59336735	41.99643989	2	2.747954444	2982.434534	210.9167967	0.087884808	62.68559901	86.67954153	0.281620889	13.84541291	211.4304335	2.779279521	0	0	3.431801698	0	2.796712488	0.445819901	54.92670205
729	12.34166141	14.22312118	3039.681773	9662.019356	11.01072678	48.80949015	2	1.583176568	2850.985073	227.8732111	0.14648538	79.49382227	58.28314919	0.239312966	9.427550209	227.6975998	3.159045487	0	0	6.750836982	0	5.754636738	0.533722686	72.29929265
730	15.46546385	17.71381607	4237.534216	10077.35433	16.79405357	45.42254441	2	4.433786557	1223.2939	229.4217923	0.265665383	93.56188957	82.70936346	0.296022858	12.36026702	230.4169306	1.551495941	0	0	8.662085038	0	8.137005642	0.47385958	60.0900086
731	24.58713506	26.38052374	5132.134947	9549.113822	5.42180493	36.61395571	2	2.14664154	1649.465533	210.4887063	0.153443046	63.8455288	51.75836597	0.349570737	3.27516339	210.29279	2.365790257	0	0	14.95034964	0	13.2783053	0.459949064	48.54284711
732	54.79603402	57.26097335	4109.2506	9948.991171	3.587938111	46.78938388	2	3.10461245	1620.592426	210.5667485	0.256824794	62.36258336	62.45078386	0.292301887	0.483325662	210.8926305	2.288824847	0	0	27.86735453	0	24.73487823	0.54860094	59.03490259
733	36.65987955	37.31011863	5331.026129	17182.18583	1.822220095	50.76940614	2	1.822220095	2753.006249	243.3839955	0.146530664	82.4353282	107.1021478	0.236795449	0	241.5363979	2.540785388	0	0	22.01126253	0	18.94935843	0.483103636	61.14652717
734	9.200582462	10.99410123	2132.091289	8844.424628	13.64244851	46.54282416	2	1.793215677	4751.924719	234.0319454	0.137972885	59.73312249	61.01617547	0.19424117	11.84923284	232.9248538	3.759990903	0	0	6.033147487	0	4.408739893	0.520819479	67.92525407
735	20.44444913	21.82574113	4635.42052	15902.68847	3.820439225	52.61055494	2	1.675075703	1746.525131	239.5886209	0.109130996	84.85601614	48.4347628	0.225698506	2.145363522	240.7273429	1.832089606	0	0	9.906860215	0	8.999399679	0.559812073	69.5526214
736	7.138209371	7.773466517	3689.540329	8826.956117	15.43597933	55.14917657	2	2.766519903	2634.934109	279.7037208	0.115374578	62.70085227	127.3513645	0.294774208	12.66945942	279.7219475	2.3932286	0	0	3.203977147	0	2.666324649	0.626471499	59.92288181
737	17.26710339	20.6658649	4905.109078	13865.65745	12.02622356	36.94238826	2	2.14829582	1601.396526	229.2446693	0.219567534	110.912866	46.48762057	0.261316397	9.877927745	231.6036442	1.268489183	0	0	10.97098552	0	10.2421141	0.406842371	60.05782257
738	21.11748713	21.72918717	4852.79687	11512.21214	2.915886632	48.62550611	2	2.915886632	1742.081195	220.0306589	0.091262337	83.1576243	80.84439302	0.296534934	0	218.8066724	1.992177165	0	0	11.25838079	0	10.21079024	0.516477023	66.82391751
739	20.67808	23.65322789	4664.133501	9050.927346	10.19791265	49.59448676	2	1.977148258	1683.370254	151.027993	0.222221921	72.32870636	48.51022796	0.340073847	8.22076439	151.1022729	2.374669879	0	0	12.22637323	0	10.97793329	0.469102871	76.67086054
740	44.41453705	45.96309506	2974.176739	10445.6161	3.488617951	40.94744243	2	3.488617951	1757.533282	287.1456377	0.209426124	73.22052642	87.42033318	0.221626129	0	288.3679921	2.169375877	0	0	21.08742261	0	18.87519043	0.575022241	53.37933986
741	13.93668555	16.05641901	3512.614724	13332.06873	10.27431314	37.03423108	2	1.66022405	2123.217612	198.6620982	0.153838855	61.27063616	56.03840197	0.208529578	8.614089091	199.485049	2.023862931	0	0	9.50329606	0	8.140130175	0.415920654	47.80452887
742	16.81892463	17.39360516	2932.743139	7343.783938	4.182617523	45.59930514	2	2.183447503	2641.042343	279.6465172	0.087814565	48.38631886	100.9463389	0.285382709	1.99917002	279.492572	2.782794552	0	0	6.636853362	0	5.272420181	0.686518592	57.04581729
743	16.1180962	18.17515442	3981.589459	10727.60107	12.49410278	35.95765182	2	2.143103578	1897.044447	223.3113277	0.210941652	81.14649832	73.93733708	0.27068719	10.3509992	223.4900199	2.449962062	0	0	10.55868533	0	9.476303257	0.412070561	50.21446443
744	20.02976314	22.90276289	5944.867774	15208.15811	12.00034134	42.21264895	2	3.001003704	1030.434827	255.971027	0.253765779	97.52820102	61.29643907	0.281041011	8.999337632	256.0760456	1.940943402	0	0	11.66875459	0	11.08907099	0.446370338	50.73705837
745	7.187336912	8.213313438	6387.109823	13225.56192	11.75236563	43.5691654	2	5.416456357	2599.599372	208.364284	0.091093799	110.0883688	58.31833226	0.325662404	6.33590927	209.928111	1.59076953	0	0	4.848478217	0	4.347065791	0.395177123	69.94298529
746	19.47486693	20.9744043	6610.242317	13349.96593	6.100208399	52.27901231	2	6.100208399	2211.886196	226.6277656	0.14421004	100.9928647	57.40639971	0.33117101	0	227.3211811	3.057615727	0	0	10.73412336	0	9.695186273	0.502169319	76.63295635
747	12.47554968	14.69415423	6199.035369	15114.92491	10.83446959	53.970382	2	1.579621004	1929.995637	219.3167399	0.147313103	106.5442095	44.89714906	0.290843902	9.254848582	218.9908234	1.606326226	0	0	6.796289822	0	6.241077107	0.499735301	80.31814489
748	48.5194926	50.43470779	5172.109047	12527.96378	3.622307457	38.74493677	2	3.09428594	2491.331008	206.8500157	0.236925742	80.75824418	75.56168191	0.292208348	0.528021518	207.7886204	3.172138491	0	0	32.86829484	0	28.59031827	0.410745729	57.72758726
749	30.57104008	31.74852784	5528.446401	13698.84291	3.963585785	40.87082352	2	2.731025945	2717.324422	209.1804881	0.162049382	97.30257953	85.28524936	0.287531243	1.232559839	209.6289729	2.422377618	0	0	20.99794087	0	18.48671993	0.395286524	64.29013203
750	21.29854539	22.18510783	3460.187806	9440.858527	3.052450029	45.79452899	2	2.587563064	3359.87178	242.3578433	0.094908883	45.91662203	67.88161955	0.268209858	0.464886966	241.3593614	2.826036866	0	0	11.20974949	0	8.35974306	0.607496995	58.0589669
751	32.03647757	36.27963514	4186.758215	9446.141306	9.412621173	52.322117	2	6.06837261	1168.796113	204.4811295	0.318540924	84.9224828	50.62394468	0.307106952	3.344248562	207.3591719	1.24112085	0	0	15.1429495	0	14.18036884	0.557368041	76.64786567
752	25.81993674	27.22402885	3689.32077	12340.53629	5.36880584	53.79201271	2	2.003132476	2858.6144	154.014532	0.167384667	81.78787183	85.53602982	0.230153067	3.365673363	155.9448902	2.474991331	0	0	16.8013299	0	14.37416505	0.443292011	88.23682272
753	83.83560297	86.15360496	3330.700443	10182.4214	2.201598354	36.54103328	2	1.435245246	2431.872264	209.8766338	0.289144548	99.77940767	75.89946169	0.246478977	0.766353108	207.515101	2.655741481	0	0	53.09987447	0	47.45453968	0.433957197	70.25211118
754	28.85594117	34.19777752	6017.085444	15102.46374	11.25616654	52.09419438	2	2.547680774	3659.083905	228.5422645	0.362410415	97.94745911	46.70619638	0.28490596	8.70848577	228.114137	3.944723535	0	0	18.17409366	0	15.40097251	0.466280707	76.72800401
755	5.843801044	6.970297854	3375.91175	11771.82059	16.70250173	47.43127356	2	2.317639529	4258.163147	231.9474278	0.104790249	96.69597791	71.34936645	0.222865817	14.38486221	230.2607601	3.314828557	0	0	4.003950949	0	3.306602084	0.434169292	72.98990988
756	13.08615002	13.8597903	5130.407246	15207.32418	10.30200534	45.14777591	2	2.460677076	2489.581972	229.5167536	0.147863542	83.90650327	137.817391	0.252260547	7.841328263	230.2638989	2.170310414	0	0	8.672190991	0	7.580059378	0.420757108	54.85031178
757	13.31477753	14.16303902	3982.371788	10397.13088	7.172642446	40.15247995	2	1.906618044	3842.240246	165.3975002	0.109841367	93.00681198	91.69508552	0.276947811	5.266024402	165.6211574	4.226871032	0	0	10.73073901	0	8.954503131	0.327476324	74.15929287
758	11.24991974	14.01861812	7870.518025	21253.12833	13.82100877	37.31933755	2	4.14346132	2398.66397	223.8541647	0.16739854	100.4012983	42.53831573	0.270244939	9.677547449	223.3247776	1.448368939	0	0	8.231336403	0	7.371346615	0.344764515	51.76730004
759	14.97349806	17.48700517	4621.050919	9678.999356	13.90902399	38.57824856	2	2.273434061	2771.359818	240.2295508	0.220487268	80.49998003	58.66301342	0.323149278	11.63558993	240.1000579	2.819502282	0	0	9.784485707	0	8.388580729	0.439771475	54.9612057
760	19.15309899	19.98002503	3963.546421	8249.013627	4.956943614	43.47112001	2	3.783145464	1955.140987	248.8118554	0.112511869	81.423367	84.8798508	0.324546729	1.173798151	248.7442031	2.767455433	0	0	9.313359409	0	8.336005292	0.564769895	66.8196813
761	18.07861098	19.48743742	4744.998153	13616.71315	8.151166107	42.29003165	2	1.518951217	3526.17778	208.9084967	0.168788912	88.04471346	85.51935877	0.258418079	6.632214891	206.7010844	3.345452646	0	0	13.00467496	0	10.90503904	0.396798844	65.33571165
762	24.53217699	27.20123849	4490.747546	9259.66402	11.97080686	42.92475588	2	3.033397868	2666.379571	206.8197355	0.3123663	96.56655089	77.95174588	0.326590046	8.937408995	203.9870076	2.914895205	0	0	15.67324115	0	13.81694151	0.436782903	71.60536907
763	35.34800813	37.27613262	3717.634172	11210.36881	4.226916197	51.16383874	2	3.078898367	2617.254043	254.8203718	0.197511246	79.15277715	66.81526761	0.249037609	1.14801783	254.6594593	2.44724258	0	0	16.93721917	0	14.60057918	0.586947612	71.44483121
764	45.88607416	47.57630718	8504.312192	13930.77988	3.94731679	51.80990594	2	2.64866489	1809.766232	164.7483754	0.24375579	85.38625735	73.56672771	0.37906295	1.2986519	166.2980147	2.147223644	0	0	30.11389286	0	27.2826191	0.405427037	68.8281992
765	30.44481529	32.57185653	2453.179946	5809.316093	5.784857302	50.91048491	2	1.757019966	1748.431263	201.1364558	0.193313932	63.26618766	62.37588406	0.296905431	4.027837337	200.7687606	1.437776217	0	0	11.81200012	0	10.41196126	0.658005438	82.62219294
766	20.29450887	23.01878028	5458.244246	12762.31503	16.5142206	38.02197358	2	3.500781506	3021.300328	226.5332133	0.352900696	103.7324828	89.8546216	0.299565132	13.01343909	225.8089382	3.44618562	0	0	15.0018916	0	13.14217085	0.352427253	57.12477269
767	19.09952515	20.40507304	2902.184428	8739.02737	9.366923678	39.45902028	2	3.27722418	2378.274172	166.8417784	0.191427932	57.26057431	109.055812	0.249302605	6.089699498	167.7023346	2.482823553	0	0	13.09617387	0	10.91903166	0.428308737	58.09418115
768	8.236205887	9.547024133	7209.891067	16932.63453	17.30122326	45.48470089	2	2.789662414	2106.738379	220.6968721	0.148988046	100.5995791	78.36131382	0.298638642	14.51156085	220.8295801	2.013032525	0	0	5.620841341	0	5.097985407	0.381027444	56.44547758
769	15.97881877	20.75576039	4300.905297	11293.08416	11.91206129	51.75842894	2	2.177941477	3164.356444	263.9621129	0.20808294	67.1422423	30.56386418	0.275805323	9.734119809	265.5801926	3.2393119	0	0	8.410484595	0	6.865478708	0.570338784	61.88065011
770	7.474281589	8.356261708	7274.452284	13501.60722	17.12740929	47.07310557	2	2.343393614	3022.001022	212.146217	0.134839109	90.72517576	98.18423085	0.350136285	14.78401567	212.8863017	3.14348078	0	0	5.280681718	0	4.547692618	0.391554551	61.60688512
771	20.06670908	21.50092823	3935.877525	10092.82978	7.734613292	40.26124074	2	1.919481794	2565.473089	205.5950672	0.172015355	57.09476759	83.97689367	0.280558817	5.815131498	205.2032873	2.723456597	0	0	12.96010491	0	10.66669214	0.468438392	52.96858235
772	4.552386418	4.983867543	2843.911912	7886.346077	10.88737194	36.31659149	2	3.44328408	1516.3836	226.4085275	0.051598457	63.72793869	87.21873616	0.265036676	7.444087862	226.297528	1.169821317	0	0	2.575325704	0	2.307209318	0.493186846	48.10065008
773	15.8270113	17.3186228	6082.315511	9960.760449	10.81651427	45.58267765	2	2.186313631	3856.566903	205.6551973	0.188808956	88.06057184	77.18372535	0.379124024	8.630200638	205.1859792	2.882014547	0	0	11.0662851	0	9.147315714	0.422044027	72.73864809
774	5.30262777	6.400955776	5901.916631	14590.42997	19.0386679	49.81107016	2	4.902596804	4063.6915	236.1008455	0.107392251	82.08790202	68.64724139	0.288005895	14.1360711	235.7752105	4.564522153	0	0	3.698156656	0	2.99241041	0.435674058	63.71442033
775	17.77716094	20.43846821	3101.531473	9615.513059	13.41410186	48.23557151	2	4.098861711	649.1209306	241.0455966	0.243203991	78.89830881	68.51528814	0.243887758	9.315240153	238.324193	1.311493519	0	0	8.306727954	0	7.981092409	0.551047975	56.62103038
776	19.47868353	21.48278356	2154.25131	6978.381779	8.066777965	41.20255038	2	2.297876928	1546.689367	214.6227178	0.166473814	62.73015157	62.62963045	0.235885017	5.768901038	213.0753665	2.031058551	0	0	9.366848626	0	8.360908668	0.570766235	60.85488336
777	10.14293485	12.53562497	4312.216008	12835.34009	16.51556046	43.4847883	2	2.325088278	2735.838066	180.6562476	0.175949161	56.3352307	54.36936562	0.251477002	14.19047218	180.0526196	3.410554452	0	0	7.293585722	0	5.922176898	0.416127878	54.26470656
778	11.89640521	13.6102474	3828.371668	9969.092429	9.932481698	47.99681543	2	2.036804606	3283.505986	174.2599976	0.129655252	65.07253511	53.61156053	0.277469225	7.895677092	176.0898196	2.631676663	0	0	7.938185053	0	6.400849901	0.461950918	73.09816308
779	21.054308	22.34817125	3513.186613	8709.837687	4.315798123	40.21097507	2	4.315798123	2330.041102	196.2258605	0.110146829	52.14306382	56.41990982	0.287423679	0	196.3960738	2.8585533	0	0	12.43835568	0	10.24685318	0.513313229	55.99425935
780	10.56561098	11.81299862	4806.329211	16351.91088	11.77137564	49.09903242	2	1.895929181	3106.087356	234.0363573	0.136341346	83.89561563	81.85236218	0.227161106	9.875446457	235.326654	2.765898164	0	0	6.810959577	0	5.7793106	0.45300744	62.02201507
781	4.832479193	5.86127701	5478.916117	10727.32574	19.1570182	37.87451092	2	5.185229029	2554.052153	158.0233851	0.096070576	69.78614688	61.3299404	0.338074439	13.97178918	158.1702551	2.2053954	0	0	3.856217036	0	3.277617211	0.321752442	54.76110348
782	19.93222323	21.16375152	4623.556256	13139.32083	5.866801475	43.4853701	2	1.555243659	3443.929224	162.1359197	0.140853611	64.0967619	79.93639487	0.260293208	4.311557816	160.1828956	2.971661919	0	0	15.35613816	0	12.23643296	0.386097937	66.87738204
783	4.531650642	4.99033588	6210.652482	12005.28557	15.91480668	55.1122801	2	1.972829473	3008.599517	193.1242831	0.076086935	65.97062983	108.1888317	0.34094607	13.94197721	194.6941649	2.693021991	0	0	2.956069728	0	2.426827034	0.464471729	64.89446399
784	12.24254659	14.42990959	2689.742143	12442.21671	15.07175537	36.2428259	2	2.460866323	1231.318077	224.3197983	0.189655131	87.95672373	70.69435699	0.177752409	12.61088905	224.0430557	1.650852451	0	0	7.706224458	0	7.208618391	0.411183095	49.04283674
785	18.4083493	21.02646151	4654.189332	14681.35934	8.2289256	50.61213756	2	1.679299239	449.1621427	187.9697004	0.162621462	84.29853547	44.41639977	0.240706349	6.549626361	187.4201507	1.116510799	0	0	8.955557803	0	8.724362533	0.526064918	70.60759301
786	13.75904578	14.68231562	3305.767393	9948.839579	4.999286996	48.65340372	2	4.999286996	2780.012657	238.0381487	0.084323899	64.40010117	63.33845542	0.249405162	0	237.828973	2.476352561	0	0	6.893795928	0	5.711950955	0.584858496	66.27436383
787	14.96265202	16.52003026	2612.539686	7647.954092	11.28980778	37.5571403	2	7.546732987	593.2221647	222.3566841	0.172121952	63.03495616	81.86251668	0.254621244	3.743074795	222.3343592	0.737931099	0	0	7.628971038	0	7.289176533	0.51284194	44.77836132
788	40.57905472	42.60174316	5268.450147	13565.9158	5.619178688	48.13164702	2	4.044404012	1830.832092	208.7966446	0.275683676	81.96142888	87.4269608	0.279725379	1.574774677	208.2220907	2.068146733	0	0	24.11773164	0	21.74241066	0.464196226	61.53945676
789	30.3213085	31.4151758	4680.98998	12310.31454	2.136215289	56.24512644	2	2.045395979	3111.712397	235.0174952	0.120589048	67.63541733	57.83991681	0.275493266	0.090819311	235.9271878	2.422614507	0	0	14.99285237	0	12.29005006	0.594672833	73.39035264
790	7.035987409	8.184876428	5567.474509	16201.70108	11.42460266	38.27579501	2	2.829148688	4583.024077	223.7199323	0.090349739	86.86629264	56.93070257	0.255750361	8.595453969	223.8742246	4.490356166	0	0	5.777674253	0	4.6200058	0.343374919	59.02256407
791	16.070311	20.07556959	3060.349915	10773.14721	15.53743022	48.72378712	2	1.297631612	516.8710062	201.3843533	0.253351293	84.77561005	48.91509292	0.221227495	14.23979861	200.5138192	0.456651066	0	0	7.988888786	0	7.753944905	0.517498765	65.22863018
792	17.92282157	20.22538894	4908.379619	14330.88285	9.536454793	47.6332816	2	3.885118587	3026.295564	220.0611145	0.191120111	75.05292965	59.37579994	0.255123066	5.651336205	219.4712182	3.289587109	0	0	11.33930197	0	9.498521991	0.470031995	63.04523804
793	11.45333359	12.48174438	4362.724309	9754.80142	7.113080411	49.38931217	2	2.2143396	2160.187869	231.5431721	0.091836418	65.18680246	58.63215407	0.309028961	4.898740811	231.130374	1.929873041	0	0	5.767529583	0	4.970390907	0.566031071	61.68829088
794	14.00073831	15.75385051	6092.363263	15825.53204	10.4019612	43.98627565	2	4.450012183	606.6572858	222.9834396	0.155098405	101.2825376	60.7163749	0.277962969	5.95194902	222.9759337	0.930799358	0	0	8.03940118	0	7.806983816	0.442387705	56.88979687
795	17.03512569	18.41284552	4888.171871	10011.64689	7.908725908	54.3745317	2	3.755236767	1630.533489	194.7841091	0.147533784	69.43472482	68.83428265	0.328069217	4.153489141	194.5757142	1.496041016	0	0	8.791008579	0	7.886286967	0.537057307	67.73273396
796	7.49956449	7.961449411	6440.43704	13114.06821	5.911477895	49.16727549	2	3.273550115	2949.872199	235.5215611	0.054868142	60.97122353	71.93552905	0.32935822	2.63792778	236.9456617	2.964395673	0	0	4.500520323	0	3.656749972	0.512405023	55.85546372
797	22.32128753	23.54309789	5253.542289	12849.02424	3.314208314	39.61825667	2	3.314208314	3296.219025	243.093172	0.109094841	72.04429396	53.15417454	0.290209804	0	245.2822143	2.337229555	0	0	14.42510411	0	11.83593672	0.469746685	57.0420787
798	49.90711173	56.19082588	5964.976734	18521.6364	5.737684072	38.02047108	2	5.737684072	3140.014379	221.4916705	0.358457407	89.74093962	38.82661996	0.243601543	0	220.7356876	2.540633859	0	0	35.36085542	0	30.24791817	0.393915674	59.62973158
799	9.788299732	11.47378655	4678.534614	13130.46101	18.26485467	44.84140359	2	4.512667637	2662.23442	218.605628	0.186611874	89.71468926	80.84998642	0.262706259	13.75218703	217.0349305	2.179881134	0	0	6.61222563	0	5.77943105	0.409557205	59.8438559
800	16.33153388	16.77244103	3523.004473	10079.6696	2.670408951	51.11067508	2	2.670408951	2056.156305	210.7920286	0.065421654	68.20127615	86.788378	0.258993522	0	210.8824977	2.393150401	0	0	8.101816549	0	7.067611768	0.567241398	69.57963588
801	15.75806822	17.39814781	2333.385445	10119.17015	9.252790537	43.99870236	2	3.655786887	1591.093361	273.3775678	0.155560024	55.77806621	75.232954	0.187382054	5.597003651	273.5196437	1.308171166	0	0	7.462806194	0	6.553958946	0.584088681	45.13798279
802	15.13318598	16.29239473	3772.770212	9508.73679	9.742583625	33.46251859	2	2.392654121	2967.127583	219.5099047	0.160327604	74.96903289	97.66534789	0.284061907	7.349929505	220.7368349	3.206655534	0	0	10.90636115	0	9.162266204	0.394558012	52.44220911
803	9.634471425	10.60245833	5304.656605	10716.65606	8.623991591	50.83795657	2	2.383314316	2728.638867	208.6633131	0.092633503	62.84934371	61.63301636	0.331099999	6.240677275	208.5677672	3.456675165	0	0	5.590836782	0	4.628002403	0.519641276	63.8068109
804	18.79964428	20.05010233	7491.162774	16289.39789	6.400753021	47.34348015	2	1.752712569	2823.041822	169.0648755	0.143987229	108.6999557	72.65868953	0.315012034	4.648040452	169.1721106	3.052477921	0	0	13.71363742	0	12.17293682	0.352491109	77.59402982
805	28.87609052	30.85794929	5258.420305	12374.69326	4.47066963	38.81321162	2	3.289983374	2159.171309	210.3748824	0.161408525	89.71534218	50.86078573	0.298212808	1.180686256	210.8251504	1.506141717	0	0	18.2960126	0	16.37217491	0.433019685	62.6828839
806	7.389592609	8.394261343	3559.224448	9279.728316	12.07259342	43.4354536	2	1.639951711	2286.816987	219.5045513	0.094232318	72.21779667	67.02197155	0.277220776	10.43264171	218.7762333	2.243656606	0	0	4.31911532	0	3.744459988	0.493279239	60.0223849
807	23.07370985	26.46113507	4885.369709	14509.13587	11.5948042	43.85906433	2	3.200041339	3505.374704	220.6451096	0.294330168	88.44502024	63.24547114	0.251894522	8.394762866	220.7524288	2.977102612	0	0	16.16324134	0	13.57557094	0.411643336	64.1868791
808	38.78114388	39.89870945	4357.332974	11737.59106	2.352163103	39.10109305	2	2.352163103	2480.53843	235.1662799	0.148421847	62.95939018	74.61418143	0.270727154	0	236.0021899	2.912715573	0	0	23.73898899	0	19.95664753	0.485403329	50.92568767
809	8.643542825	9.391988972	3708.032616	8856.106528	11.9373625	40.17858023	2	1.994489031	1036.590773	207.9293457	0.106186235	58.53949675	99.16069796	0.295128267	9.942873472	207.5637325	0.703448676	0	0	4.947244986	0	4.551294985	0.47344566	43.31679968
810	17.7978985	20.13804653	4947.579302	12360.59729	14.20576562	37.27460513	2	2.109091072	1158.165062	247.0767453	0.261297948	111.2164812	78.62389107	0.285852139	12.09667455	247.0084862	1.288707439	0	0	11.09495631	0	10.55123611	0.407163935	53.46164189
811	4.771163705	5.401068061	3449.354312	9178.589754	19.9970856	38.40439868	2	5.885971898	2216.707866	187.6856603	0.098234448	75.88722168	112.9394796	0.273152486	14.1111137	187.1975508	1.894874992	0	0	3.364485555	0	2.946372916	0.382462414	54.71167974
812	56.44070539	57.69633147	9908.671981	16585.76981	3.761660097	49.47432618	2	1.693578302	1210.05976	180.49806	0.295297947	114.8382643	113.7353583	0.373990592	2.068081795	179.1636038	1.009295463	0	0	38.57753486	0	36.66591942	0.350363906	63.6026194
813	11.41707519	12.63424309	6389.743722	17642.30875	10.31727673	41.63989776	2	6.161571383	2596.130726	179.0374389	0.128977228	83.22709244	75.18381191	0.265884228	4.155705351	178.588387	3.17675576	0	0	8.59887404	0	7.469171349	0.345789423	58.18566794
814	11.57811492	13.46301093	4830.295458	14116.76665	15.13969766	50.63824773	2	3.120972248	2253.19136	234.9192837	0.184573018	95.4677331	71.68338872	0.254936382	12.01872542	233.7843167	2.187931885	0	0	6.858921728	0	6.149916066	0.468832698	65.2061624
815	28.85081298	29.75571735	6735.202934	17259.36969	2.785293692	42.52705842	2	2.785293692	2816.877825	209.7686295	0.128728689	103.4863863	79.29399546	0.280696933	0	210.6782416	3.256007859	0	0	20.27304397	0	17.90126055	0.379523185	64.93893976
816	24.00179105	25.32236642	3489.746019	9198.021087	3.374427969	42.37132917	2	3.374427969	2743.02474	236.4235854	0.109580275	58.55847601	53.0900458	0.275048083	0	235.1149018	2.368936941	0	0	12.74666267	0	10.4162185	0.566023282	59.57052038
817	28.7286025	30.13057596	4963.982436	11954.36458	5.278532505	52.07556225	2	2.854986123	3289.116732	206.3489609	0.191066878	74.07499354	87.73013564	0.293408241	2.423546382	205.5042202	3.549994463	0	0	17.42553002	0	14.37069635	0.499777396	73.2244478
818	30.54231734	33.16812942	4402.311164	8853.733721	5.080050184	50.22031548	2	5.080050184	231.3380711	196.9170901	0.174301193	80.52614334	39.77007006	0.33209839	0	196.4270211	0.273023989	0	0	12.44433603	0	12.26861255	0.598307738	76.5188294
819	34.82490455	37.68994481	1995.515748	6392.902898	4.189643474	49.85452605	2	4.189643474	1230.949906	202.3932793	0.165262995	61.12454055	41.49410279	0.237889384	0	202.6861279	1.912963867	0	0	12.53632452	0	11.41009963	0.67235805	78.17758945
820	10.62189387	12.0045208	3348.824926	9399.46201	13.81483494	40.51117366	2	3.951040007	2533.909496	161.4306178	0.15403166	74.18463786	81.58217804	0.26268823	9.863794934	161.1267289	3.228930724	0	0	7.698819271	0	6.607616282	0.377924844	64.44616157
821	15.81219293	17.13507275	7030.125342	14500.78777	8.985860216	43.22633773	2	2.326580041	3040.212111	180.4569928	0.159412505	80.33540782	78.01971968	0.326513107	6.659280175	180.2507727	2.747235941	0	0	11.9234308	0	10.08477288	0.362215416	62.08973949
822	29.84987742	32.41858287	3559.060417	7577.690218	5.037763185	34.94133102	2	5.037763185	1828.772051	172.0871225	0.170007557	68.16566785	43.18643205	0.319577993	0	172.6230299	2.290876321	0	0	18.77408785	0	16.6048773	0.443720419	61.38868037
823	41.22719503	42.53232728	5067.087311	15977.96428	2.745618328	55.42279999	2	1.934126083	4208.447629	241.5525832	0.20165656	66.131973	90.23899645	0.240773338	0.811492244	242.5210236	3.697083641	0	0	24.68458429	0	19.00058573	0.539124946	68.99101912
824	6.458896966	7.227064151	4009.415157	10012.30147	10.62435494	37.20667459	2	1.547692851	2513.09742	196.6195526	0.073505037	58.29918917	67.30700916	0.285943245	9.076662089	196.2747574	2.19563534	0	0	4.481737408	0	3.714267768	0.424937758	50.43127038
825	38.46659717	39.22027996	4712.251139	13184.66195	1.738681893	52.42048461	2	1.738681893	4270.283486	235.4783758	0.147345723	78.19960311	104.3102255	0.26329966	0	235.1048759	4.594435409	0	0	23.09451197	0	18.34499963	0.523092736	76.4541142
826	11.6894954	14.05387045	7056.771338	18941.42311	12.7130591	54.30804868	2	6.597157377	2014.800475	257.3635922	0.161915186	89.41698401	47.38028154	0.271433132	6.115901718	255.4617368	2.476255881	0	0	6.436293156	0	5.797519402	0.504040234	60.35214681
827	19.68284179	22.70000756	7974.565498	21809.01967	15.33491269	55.62019244	2	4.213117086	1947.004429	206.7039745	0.321814864	110.6231563	75.33656049	0.267750355	11.12179561	207.6303053	1.839833604	0	0	12.62198997	0	11.61732811	0.409773841	69.29571842
828	63.04552392	67.04413041	2579.984019	9101.152106	2.935269007	54.52238952	2	2.056624796	1828.922392	221.876743	0.2527402	83.67683333	41.36393233	0.220867559	0.878644211	220.9486094	2.372600939	0	0	24.30184993	0	21.95393525	0.651776464	93.82439235
829	30.23859579	31.98511861	3702.815169	7456.555748	2.835336526	55.53973196	2	1.948992549	3158.282189	164.1390478	0.120898701	56.14451342	41.34523743	0.331812178	0.886343977	163.9701095	3.06418898	0	0	15.84998572	0	12.51692383	0.58606134	91.12911561
830	7.576199166	8.992016309	4941.058121	12670.28033	15.77601792	52.90799004	2	4.10070897	4542.114965	188.5878799	0.129462428	71.53441701	64.73373592	0.280561193	11.67530895	190.0772462	3.527398163	0	0	5.58139406	0	4.298264394	0.43266217	76.34325147
831	8.748714544	10.37344995	4233.614247	15369.46656	9.7947426	37.18109512	2	5.050057104	2716.068159	215.505667	0.094326665	84.78674939	43.99974012	0.21596678	4.744685496	214.5740158	3.279381059	0	0	6.13854541	0	5.313842858	0.392614443	56.15875102
832	13.71442911	14.08908066	2638.715721	9359.534961	2.791150918	46.14413802	2	2.619526775	1703.177099	219.8047743	0.053727881	59.12937917	91.42570103	0.219925037	0.171624144	221.3744333	1.789351668	0	0	6.54515404	0	5.741418859	0.581359252	59.24529034
833	8.615446532	10.1532956	2966.004392	9219.980051	17.06330346	48.47464798	2	2.298655347	1176.619508	190.7163378	0.149995854	63.13339132	73.49329072	0.24339473	14.76464811	191.7368527	0.951136912	0	0	4.718796833	0	4.323300143	0.498191983	54.76824294
834	17.43811721	18.61377633	7843.637345	16288.00994	5.760498124	43.819882	2	2.761567013	2264.205631	289.757423	0.129406102	83.68011138	62.94450929	0.325035305	2.998931111	288.176052	2.948352083	0	0	10.36160185	0	9.155581497	0.474967315	48.50011668
835	6.194281183	7.156237408	2972.938709	11171.75429	15.64266424	37.75068966	2	2.033084467	2016.07103	202.0234435	0.100487994	72.95054841	81.96277838	0.210180504	13.60957977	200.1650761	2.592525419	0	0	4.20577739	0	3.707279589	0.401499629	50.58393873
836	10.31638788	11.2883564	6715.142898	10347.75659	11.79720703	44.70852103	2	4.175941712	3130.542968	214.5234344	0.131407633	69.41629958	80.63091223	0.393552274	7.621265313	214.7988196	3.883626562	0	0	6.958424435	0	5.723517632	0.445201392	58.59923981
837	8.675255769	9.814550413	4361.574342	10142.34867	12.11206256	42.31430716	2	3.34857824	3505.836352	230.3263299	0.113909853	81.09492567	68.86279542	0.300716871	8.763484323	231.1941723	2.780277749	0	0	5.743021942	0	4.75731225	0.451622825	63.78530384
838	26.21511791	27.9951747	4632.026822	15747.89446	4.118700947	52.00465721	2	0.936363321	4415.961911	210.9423319	0.154954724	72.22493821	58.80068795	0.227283843	3.182337626	212.2714782	3.632075438	0	0	17.24013593	0	13.38421837	0.48944657	76.52450689
839	13.37421122	15.38701398	5684.275727	15297.06562	13.46847941	40.46745666	2	4.466193921	1721.537035	197.5904122	0.189259869	114.4373984	67.14866383	0.270920511	9.002285484	194.9801132	2.316535926	0	0	9.142397576	0	8.511660928	0.363576604	63.78911453
840	7.59772083	8.460812815	2019.522593	6678.749793	10.2083743	37.29572654	2	2.671726933	2567.99121	241.4077247	0.082866189	49.88179732	73.14081031	0.232175138	7.536647371	242.2685586	2.47067739	0	0	4.095599916	0	3.290154539	0.566955063	51.29325255
841	18.76736836	19.25509532	3272.063738	7415.973044	2.117100592	47.08571402	2	2.117100592	3161.823001	258.0533287	0.066714777	58.76204279	77.01476399	0.306142635	0	258.235269	2.350491213	0	0	7.968517485	0	6.347902811	0.661758501	70.66629024
842	7.007966253	8.268680411	3631.192376	10074.07592	11.63508414	37.40322137	2	1.692553233	4054.74147	213.7215216	0.089677408	77.38418776	51.37507354	0.264948653	9.942530903	212.1685688	3.734940623	0	0	5.390779557	0	4.316271111	0.384090768	60.33511168
843	14.65813625	17.39940028	5943.87016	15530.74715	12.33315726	46.25325275	2	2.057232906	2835.919206	227.7597942	0.196298447	93.88648385	50.18709567	0.276785848	10.27592435	228.7434857	3.090376974	0	0	9.473141547	0	8.261934162	0.436358482	64.63502875
844	6.554141549	7.867442393	4032.823351	12744.31968	16.09558937	37.97291751	2	3.125337658	2162.662304	208.780255	0.109933264	66.79688716	62.90642819	0.240376049	12.97025171	210.27245	1.973008483	0	0	4.557719114	0	3.939914562	0.398866422	46.55069373
845	15.64379088	18.11853569	5086.978185	11236.62726	15.63936795	46.76655874	2	4.980508184	1260.273777	242.8444878	0.251845354	83.64590367	69.31705173	0.311633248	10.65885976	241.4607461	2.5792868	0	0	8.648933039	0	8.051393474	0.485329769	53.33974388
846	7.08764296	8.278401575	2795.586894	7835.781961	10.81786964	50.97559212	2	2.231843363	2801.351996	180.5310895	0.082292583	53.13022405	50.29139304	0.262956439	8.586026276	180.627313	1.816300082	0	0	3.999439668	0	3.19845991	0.548727281	70.76418078
847	16.82349894	18.02808719	3043.92345	11494.91178	10.41861228	39.97946479	2	4.398932241	503.3900631	280.2517995	0.182100314	62.62099731	116.3696359	0.209365015	6.019680037	277.9840863	0.395368196	0	0	8.592294071	0	8.262831296	0.508851796	34.46039406
848	15.08059534	17.13889365	3236.0501	12250.23436	14.17783599	39.63558657	2	3.208644081	2638.673051	197.079192	0.22549029	75.03329301	85.76645761	0.208962331	10.96919191	196.1011251	1.942910822	0	0	10.72264062	0	9.16574634	0.392215882	55.88399998
849	15.69012866	17.10340229	4473.162729	11695.79461	6.586838461	49.61636362	2	3.814932996	2224.230003	172.9795457	0.117730051	81.35658559	57.0298968	0.276651279	2.771905465	172.1522164	2.135714763	0	0	9.406809487	0	8.30213823	0.470868697	78.37647753
850	21.73645544	23.46245796	4964.264573	20958.51995	6.849324789	48.12021529	2	1.486309845	2499.478272	202.3567323	0.178353457	63.76752161	75.73713596	0.19150198	5.363014945	203.1743008	2.046442636	0	0	14.38579772	0	12.10323143	0.443182838	54.21253942
851	6.727230756	7.125951977	2415.36129	6476.853141	5.33704872	42.00634376	2	3.535627986	2809.269839	217.1359279	0.041442063	47.15173608	73.84607834	0.271626523	1.801420734	217.1078376	3.176747599	0	0	3.355275515	0	2.618963705	0.610692156	62.20164235
852	13.05627206	14.76243495	5698.855964	12308.01841	12.03871875	36.73783879	2	3.687423187	654.9788738	256.1713806	0.163230808	82.25268716	63.72925945	0.316482241	8.351295566	258.4613938	1.267896884	0	0	7.712320431	0	7.419256096	0.431747741	39.85844004
853	8.793830645	10.53598458	4469.060036	9525.576774	16.87241792	52.67831753	2	6.574567292	1673.515428	237.417757	0.152876756	63.62761514	59.28100114	0.319340909	10.29785063	238.5138709	2.244685606	0	0	4.485329255	0	3.975868187	0.547879832	53.45724032
854	4.933896383	5.739151569	4268.110925	11361.99635	16.0590421	46.46525607	2	1.51174878	3183.695031	218.3366172	0.083790321	53.29693643	74.82198204	0.273069842	14.54729332	216.9888361	2.749959278	0	0	3.245547292	0	2.531945062	0.486826462	53.76052276
855	11.45694421	12.36158676	4066.552587	10696.33757	10.70295381	55.71258438	2	3.231692043	3606.371812	175.7749125	0.134401601	78.15478407	106.0018627	0.275457755	7.471261772	174.0944613	2.599411246	0	0	7.392971033	0	6.057115896	0.471314883	86.13174686
856	14.88283253	16.49180771	2901.796529	13143.12827	6.251638118	54.45674383	2	3.726583198	2677.267504	190.7570642	0.109397703	74.03223737	52.14223655	0.18085448	2.525054921	188.7509431	2.008623455	0	0	8.181838563	0	6.96619032	0.531931149	80.27433085
857	20.25978364	21.40111111	3220.414051	12950.76113	3.309292681	46.89789437	2	3.309292681	3096.789443	209.2960458	0.095283513	55.83551166	57.54382095	0.199145332	0	208.4280219	3.471981319	0	0	12.0033001	0	9.505747894	0.530807038	62.79290323
858	9.593272356	11.13687587	4781.046623	16150.85154	12.45764287	42.26599121	2	3.767598678	4496.770736	285.7662077	0.133587975	81.31447938	64.85395885	0.228409606	8.690044197	284.4847312	4.637735354	0	0	6.713196992	0	5.319426327	0.445504503	55.61112042
859	16.01277196	19.022226	4174.78766	10538.96385	15.44555937	39.35177083	2	2.165317745	2189.623942	161.0799939	0.25746763	78.57620393	60.75900279	0.283733734	13.28024162	160.9136279	2.522491598	0	0	11.6919342	0	10.29623923	0.356998323	60.8159156
860	13.07671911	14.44383569	7407.373239	14751.78102	15.94922362	45.37545234	2	1.529400821	2212.405192	245.7277885	0.219183391	84.7109175	104.856047	0.334280503	14.4198228	244.6695303	2.616509012	0	0	8.650347657	0	7.673769305	0.413173194	49.06543353
861	31.82375441	33.39258023	6000.517447	13796.26818	3.785357746	43.34865826	2	3.785357746	3570.094528	198.5651616	0.169348273	96.86535854	65.44179416	0.303105643	0	198.2374408	3.58779179	0	0	22.7772239	0	19.3399239	0.392280255	72.71717357
862	21.85626195	24.85634113	4186.408859	11612.42339	11.08222077	50.16111822	2	3.186353508	2315.608806	260.5466305	0.260805812	79.71412283	62.25425211	0.26498217	7.895867263	259.6477452	3.098311994	0	0	11.34338962	0	9.940362325	0.545193851	61.9226554
863	21.49007428	23.79544511	4567.046156	14371.15774	6.345548208	42.99336205	2	3.001320583	2951.366221	180.4824172	0.161187806	72.91388814	49.73374782	0.24115519	3.344227625	181.1023821	2.940528552	0	0	14.95081174	0	12.51623299	0.417580748	66.08658439
864	37.45988675	38.79805368	3773.564971	8119.852679	2.897675602	47.08196799	2	2.897675602	1138.109048	215.5370469	0.146866578	52.7460333	60.4683439	0.317281801	0	217.0214506	1.502213594	0	0	16.53611181	0	14.95659043	0.600730495	53.56960821
865	14.96560531	17.03710226	7280.443216	19533.95026	15.74551334	50.79371504	2	2.736598199	1760.954562	181.5942859	0.247366659	103.7199676	84.98428525	0.271512508	13.00891514	182.2125736	2.162416178	0	0	10.22172901	0	9.434228858	0.369605929	65.50746542
866	35.30319188	37.19938588	3018.133579	7721.001072	4.100190396	38.03096024	2	1.989546732	2015.016317	237.1933052	0.175247421	63.67595398	61.32262329	0.281040668	2.110643664	238.2984599	1.460402695	0	0	17.99414795	0	15.60135455	0.558075241	57.11400026
867	36.2787799	37.08309142	2681.287223	8017.231825	2.526951925	54.82414633	2	2.526951925	2054.48099	254.3898058	0.137800742	49.7202411	102.2921355	0.250622279	0	254.5458257	1.724154509	0	0	12.57172484	0	10.49037387	0.710839948	63.44115731
868	15.48949686	16.84651846	5863.386138	14607.89147	7.687771127	39.03046941	2	2.607834514	1731.754114	268.9929379	0.135453673	86.25141449	65.89304062	0.286420137	5.079936613	267.6201882	1.666794916	0	0	9.407145676	0	8.564299218	0.447089903	47.07882405
869	21.64194249	23.18675756	5652.287435	14714.57554	8.165196258	48.7048362	2	3.464048906	3848.885907	235.2415336	0.207956001	88.58410751	91.91555152	0.277523713	4.701147352	235.3328184	3.217031917	0	0	14.32416923	0	11.85580581	0.452183841	68.42364057
870	27.14198012	28.65439856	3999.09057	10148.26323	4.684750832	42.80925261	2	4.684750832	1400.489104	264.4608489	0.154420956	74.97235799	64.567103	0.282674105	0	264.6114551	1.237348268	0	0	13.05313747	0	11.95684286	0.559470503	54.78276373
871	6.93487092	8.044966818	2865.64963	5952.538201	18.02214835	40.5876185	2	3.260215163	3058.172598	247.226687	0.130756108	56.41721675	79.00138524	0.324970355	14.76193319	247.8998694	2.71423235	0	0	3.964321856	0	3.153556298	0.545260996	54.97354944
872	5.188135323	6.578475163	4228.957478	8911.502184	16.67689636	40.12579358	2	3.52321785	2712.621426	211.3121187	0.090694078	72.18200956	43.72598173	0.321827211	13.15367851	209.3075025	2.180511294	0	0	3.487552528	0	2.952810746	0.430853175	56.30647199
873	5.235901598	5.967614921	7773.061367	13517.5284	16.58990077	40.64190936	2	3.861446525	2968.934218	225.5373713	0.091729141	100.2420975	78.4661276	0.365093755	12.72845425	226.3570427	2.72150706	0	0	3.850543708	0	3.366365024	0.35706106	56.43289556
874	11.44230746	13.112316	2972.263054	8222.33754	12.72811817	53.48321893	2	4.936690878	705.4432742	184.1664473	0.148431846	72.73514823	64.87383016	0.265508629	7.79142729	185.7841621	1.513061274	0	0	5.29694841	0	5.054204285	0.55828802	70.55041235
875	19.76698839	22.27617868	4112.795129	10975.22638	11.02899167	47.84947912	2	3.754048123	2403.007335	206.5452534	0.233498818	79.71749388	66.40606909	0.272586775	7.274943546	207.8143393	3.102859935	0	0	11.72389416	0	10.22750903	0.482596497	67.77727222
876	25.62933648	26.37527585	2995.648808	8033.765913	3.432067152	44.003764	2	3.432067152	2092.409947	246.7083419	0.114499906	65.53988037	98.56789637	0.271605419	0	247.1869838	2.731408817	0	0	11.62320426	0	10.06608065	0.607243806	63.58965449
877	11.16446135	12.9817469	2506.603538	11724.59441	11.93866547	50.2950739	2	3.64985867	3270.985159	229.0335517	0.144379545	63.25829943	64.34770247	0.176134402	8.288806801	228.155956	3.040108862	0	0	6.506916371	0	5.222954879	0.532180307	63.64148954
878	7.185950346	8.681458109	5604.637608	12210.77483	19.23180975	35.27307614	2	5.680123611	1960.695258	225.7088703	0.142526038	79.58737757	64.80151762	0.314594884	13.55168614	225.8060053	1.879891917	0	0	5.119734507	0	4.570305446	0.363994291	43.31613649
879	29.32787283	31.21448809	2525.66755	7984.502238	6.541978799	37.20974305	2	3.809040676	1716.559385	182.6956955	0.208373205	55.50420994	82.06861755	0.240307017	2.732938123	183.9323309	1.692080612	0	0	17.56333955	0	15.27254309	0.479248182	53.26142024
880	24.03792766	29.07997649	3690.986362	10235.62575	15.20379012	49.55235403	2	1.612668877	1241.274174	196.0999748	0.375505779	84.22453381	54.27226266	0.265031174	13.59112124	196.0736296	1.19075299	0	0	12.93977262	0	12.06372681	0.498137819	68.5808085
881	40.91335255	43.94382088	4795.485452	14967.46661	6.710394129	47.71506993	2	3.003531272	1786.754351	191.2930366	0.316797028	77.01376188	72.86095993	0.24265026	3.706862857	191.5910316	2.02214338	0	0	24.98937103	0	22.44476342	0.451407376	61.55943356
882	8.749188611	10.12882823	2988.78868	9463.348868	9.192869449	53.74409592	2	3.605071475	2047.527387	223.8933409	0.086805277	84.28360503	46.59598689	0.240022138	5.587797974	224.0682844	1.839753884	0	0	4.032121211	0	3.604660104	0.58800064	81.50721239
883	14.89653561	16.12138942	2488.920864	11713.00842	6.230017476	48.85372588	2	3.841821149	2606.164906	184.5536713	0.107107782	76.85847344	68.68156713	0.175252307	2.388196327	185.2657863	2.585179612	0	0	8.80386741	0	7.563572504	0.49225963	77.15381483
884	32.80219225	38.20241935	4335.978605	12787.36167	12.03570606	42.95502715	2	3.161717254	2647.880966	228.9697929	0.423920383	104.78612	57.38082177	0.253220373	8.873988802	228.7371589	2.3260685	0	0	20.88898283	0	18.59719618	0.433050205	68.03550144
885	14.24269849	16.42416179	8881.407215	21542.1075	12.06715106	49.9074184	2	3.555330014	2260.655701	182.3246924	0.18753203	102.6321408	58.10479942	0.291925746	8.511821047	181.7403405	2.893970214	0	0	9.890425925	0	8.928308756	0.373130818	68.98071883
886	25.62065999	26.77800745	4413.230669	11269.51634	2.317090499	41.95043155	2	2.317090499	2590.000879	263.3746958	0.099021946	59.97564677	46.72611505	0.281406737	0	264.1988528	2.984575247	0	0	13.4866091	0	11.17382172	0.563874556	53.21188295
887	39.020707	41.16513028	4829.028837	14972.01804	4.320048535	39.23377301	2	3.621003688	3218.646214	224.5941416	0.224337458	98.63388651	70.01267971	0.243877451	0.699044847	225.8965578	2.505962227	0	0	27.25115305	0	23.53284144	0.396914017	63.73210035
888	36.93724483	39.53196541	3674.738989	13772.29767	4.191038503	47.73874392	2	2.847780772	2995.861963	193.7251029	0.202578055	98.61971049	55.05158128	0.210622529	1.343257731	193.3718989	3.085146416	0	0	22.80477551	0	19.87497455	0.461925906	85.16388289
889	19.63710098	20.79778678	5091.428821	14915.24373	6.755892358	48.736982	2	2.67346328	3664.005543	216.7795172	0.161634696	60.183591	96.20536909	0.254486537	4.082429077	219.7492861	3.553616753	0	0	13.19849007	0	10.25576529	0.477735268	60.42495033
890	3.898830851	4.680219136	3956.873097	11076.23957	20.3214965	48.00937008	2	5.347107064	3563.003535	203.0831789	0.083164544	53.85324206	77.71923626	0.2632105	14.97438944	203.1313104	2.993301118	0	0	2.726004159	0	2.080477151	0.466384352	58.32086197
891	17.80542628	19.58696505	8869.729591	17177.07093	9.307095584	38.71876598	2	2.250944389	3059.224206	222.4550392	0.18803277	99.17964016	65.99689616	0.340530484	7.056151195	223.3921429	3.295554432	0	0	13.48108422	0	11.72664238	0.341400639	54.94600974
892	7.033625402	8.393177965	4710.523004	13085.48851	17.92470978	52.68083687	2	5.137434843	3258.203561	218.8160126	0.132901961	72.39737855	71.04766876	0.264695435	12.78727494	219.8189161	3.68023915	0	0	4.500126972	0	3.702798428	0.47355763	63.87938447
893	30.99638295	32.36829128	5419.106833	13055.85729	2.877941056	44.05897719	2	2.474373565	2752.054499	184.4299738	0.133072326	57.60795689	56.29768165	0.293321643	0.403567491	184.6048032	2.771595112	0	0	20.52662385	0	16.71589994	0.460714498	59.79118495
894	18.04005911	19.56734284	6835.987214	14539.76225	13.20342483	47.96081695	2	2.597745198	3439.792665	191.7931592	0.25767189	97.96971709	112.55335	0.319801054	10.60567963	190.8432114	2.464633608	0	0	13.37667258	0	11.43697219	0.366023575	70.10944427
895	10.43886738	11.48095003	4585.592564	14853.07647	8.90911934	43.87070382	2	2.0601139	3127.437418	221.7964141	0.105099913	66.34114111	73.84211451	0.235900542	6.84900544	221.3886232	2.922094043	0	0	7.029902386	0	5.738240205	0.450300498	55.66037631
896	6.281072102	7.028330802	3818.179895	9534.036272	14.16961144	49.59113724	2	2.731975947	2732.350418	259.5870929	0.093943766	58.04536153	88.94363543	0.285958514	11.4376355	258.8934534	2.875968318	0	0	3.298799057	0	2.693375906	0.571191691	54.48165754
897	44.57084361	46.47187515	3961.612795	8809.802434	2.73729269	45.218267	2	2.586702373	3013.689523	241.4333832	0.18447299	91.15724013	55.92779602	0.31019372	0.150590317	243.3692762	2.601607677	0	0	22.72509709	0	19.59040387	0.56046594	81.61340273
898	41.84955321	43.31154599	3564.858653	9583.245969	2.9085704	41.81859937	2	2.9085704	1844.705449	194.8361762	0.167228083	50.23447938	69.81676582	0.271130992	0	195.5121107	2.016452313	0	0	23.77392209	0	20.19692834	0.51739202	51.77116733
899	16.01389537	16.95192327	5803.113441	15095.23354	4.347961487	46.73110111	2	4.347961487	2575.122803	237.7432927	0.094207302	89.12749225	61.10240716	0.277682893	0	236.1258412	2.977454869	0	0	9.48072511	0	8.313463452	0.480859387	64.87852414
900	9.645386312	11.50481241	4395.588799	13865.08083	16.70519646	41.15788047	2	3.986694996	1789.589711	213.0663049	0.166895467	107.5386705	67.42032651	0.240713451	12.71850147	211.6400861	1.836817811	0	0	6.362621561	0	5.881270231	0.390250422	61.21820798
901	14.73074324	16.74674507	4332.214799	14080.05135	14.33813482	44.70305844	2	4.15853934	2067.163508	221.4313386	0.221671206	89.20814547	82.82059196	0.235289603	10.17959548	221.4367822	2.023873217	0	0	9.385444039	0	8.430762791	0.427675668	57.8999787
902	14.0871873	15.10157749	5618.434608	13421.25891	8.748974661	37.96844074	2	8.748974661	2378.10479	219.3084523	0.137255051	64.37519527	91.13472839	0.295090601	0	220.2901217	2.284613796	0	0	9.874879528	0	8.381850762	0.405001823	45.18849942
903	13.93062387	15.64585973	3398.209118	11069.57879	7.632791942	45.07849268	2	2.883274838	2584.523523	284.2061139	0.120970387	67.24463794	51.23784261	0.234881043	4.749517104	285.1125934	1.916776429	0	0	7.001651704	0	5.90826533	0.575879344	55.03262254
904	12.6913714	14.55715704	3310.08904	8846.241828	16.21641279	49.41954215	2	3.098057659	2403.563146	178.8869069	0.214126067	60.02599677	83.0303678	0.272293431	13.11835513	179.8119133	2.296747678	0	0	7.788137936	0	6.530922275	0.485404527	64.14051049
905	4.436229397	5.805547885	3895.321917	11117.51558	20.32170754	42.03976648	2	5.840291411	3702.664648	216.726141	0.095130325	67.78675561	50.7439984	0.259466068	14.48141613	215.8257561	4.393083337	0	0	3.317340048	0	2.634972087	0.406033401	55.73083088
906	21.89733336	23.81116932	4902.973163	9139.274781	5.699650812	39.19773586	2	4.600786013	3332.184882	162.914529	0.147538794	58.26485164	48.18833666	0.349158709	1.098864799	163.1606359	3.262022736	0	0	16.73458872	0	13.17183658	0.39847303	63.88032332
907	12.55246056	14.61679315	8808.302631	17765.13041	17.73788461	49.53210346	2	4.628457535	2743.356028	229.0143141	0.235550582	73.1963308	74.63104022	0.331470255	13.10942707	229.5154058	1.890285439	0	0	8.615005701	0	7.296973181	0.418681847	51.11319911
908	9.20568056	11.07336971	4671.657269	15175.59012	11.47876456	36.84619228	2	2.960759666	5109.879408	244.1490168	0.120289761	78.89572517	47.73737274	0.235380614	8.518004897	243.7050372	4.583625619	0	0	7.698013812	0	5.902754733	0.35879214	55.95579441
909	10.13504425	11.84349399	5920.592785	14892.20841	11.67383811	40.95265824	2	1.988194251	1917.760717	253.6332905	0.127005998	80.37004757	51.39964171	0.28446881	9.685643861	253.4785428	2.010678925	0	0	6.245246114	0	5.593454138	0.448107576	48.33617317
910	14.82138719	17.31810043	3660.556618	11834.96331	6.968056141	42.11201924	2	2.881424144	3579.147947	159.7571502	0.120070701	65.23540668	35.3119718	0.236233223	4.086631997	159.0959329	2.676389916	0	0	11.42178284	0	9.064493494	0.388418009	70.05965727
911	11.50919179	12.55944432	5010.711211	8845.14268	15.84515891	52.90215338	2	1.973004664	3357.886715	224.4704577	0.192692332	77.58416751	116.3869516	0.361631355	13.87215425	224.5575459	3.507110136	0	0	6.65277019	0	5.509881181	0.521262546	73.41814206
912	8.549486622	10.33445211	5073.194032	13646.60295	15.00344201	53.42327966	2	7.244812616	3676.843427	257.7553075	0.138464687	70.75902847	55.34198969	0.271006894	7.758629392	257.6143586	3.431651953	0	0	5.100831574	0	4.090546018	0.521544837	61.90761133
913	18.9104151	23.47047688	6397.838233	13720.99238	10.73412534	37.24393777	2	2.171732556	3475.097784	199.6324449	0.225077291	83.93964371	32.52526536	0.31800249	8.562392785	201.4075558	3.333757748	0	0	14.79731077	0	12.34373749	0.347251902	58.36469357
914	11.79446308	13.1935035	4973.666447	13780.43923	8.821248744	43.22789301	2	2.704426462	2132.849043	205.8688724	0.114870133	92.82028176	57.69085478	0.265204139	6.116822282	207.0597851	1.819882534	0	0	7.458725184	0	6.705613553	0.431460889	65.32355831
915	11.84494693	12.92484772	3190.649845	7624.886216	10.73161387	34.95855387	2	4.315128919	1922.257258	211.2550442	0.133586487	70.43239021	86.50887887	0.295006168	6.416484956	211.9769578	1.422587108	0	0	7.35080193	0	6.488850403	0.452184088	53.0046308
916	13.03793187	14.86106897	5285.678861	19315.22137	13.67648422	40.05129707	2	2.116322734	3910.017978	223.2988823	0.195236677	94.89870597	81.95431733	0.214857132	11.56016149	223.220525	3.628806031	0	0	10.31758958	0	8.613366653	0.339360971	57.71760046
917	6.450533954	7.258433434	3359.746671	8939.525722	11.1160793	42.9265018	2	4.215435472	2123.776675	231.3311216	0.075815119	60.80277779	67.40788169	0.273166295	6.900643827	231.6244765	2.455268345	0	0	3.568751744	0	3.053476294	0.52663201	53.21222052
918	5.344958675	6.269542864	3875.119739	8028.660581	16.75067739	35.68177049	2	3.667927474	3127.907565	249.8000826	0.094168054	46.54002658	68.13715885	0.3255369	13.08274991	249.8989847	2.703736036	0	0	3.614295011	0	2.748759999	0.485728484	42.94003837
919	9.978910925	12.11851961	5523.097702	10207.20421	12.95790772	39.84480225	2	2.73410273	4213.940786	210.1512116	0.141643276	57.65464131	42.07113022	0.351111996	10.22380499	210.3263475	2.86605988	0	0	7.741599555	0	5.77491784	0.421287765	57.47261537
920	22.41326101	23.57875493	5533.040459	11033.58572	5.896529299	44.73510915	2	4.110601643	507.7365474	221.5318589	0.150306852	105.9456498	76.98278788	0.333987162	1.785927656	218.4957853	1.100409906	0	0	11.84649461	0	11.57056177	0.483762681	66.59126744
921	15.91350454	17.15022542	3681.511236	10753.7073	7.189155812	35.59936308	2	2.938445349	2426.969714	282.0737759	0.129484577	68.63346263	74.5089541	0.255036751	4.250710462	282.6639406	2.401453341	0	0	9.402506518	0	8.031058624	0.49533061	45.92407407
922	19.93759328	20.9174713	5924.964025	13900.40533	6.432115973	43.49952374	2	3.647477416	2791.087986	226.2766661	0.153882534	89.85990974	101.2281141	0.298857687	2.784638557	225.07077	3.215416213	0	0	13.3113543	0	11.56881595	0.419748623	60.18646001
923	7.135823737	9.040412024	4889.982405	11519.59159	18.46524681	53.64244324	2	5.44438608	3398.264897	218.7611833	0.139126106	78.38624261	50.56475163	0.297995695	13.02086073	218.2850871	2.928049002	0	0	4.467898766	0	3.699335078	0.481582615	69.59882847
924	27.48279884	28.94052079	4366.285	13487.33917	4.936793128	53.83762046	2	1.804750972	4132.55522	174.2104712	0.176906516	90.9073462	84.24449745	0.24456015	3.132042156	175.4171925	3.502356254	0	0	19.11008685	0	15.69730977	0.428831471	91.2557979
925	12.09279691	12.91718766	3519.079492	11005.92036	7.697295434	45.01409864	2	2.899149109	2098.296973	213.7212548	0.103068954	69.8252732	91.09429646	0.24227742	4.798146326	213.0799693	2.148894266	0	0	6.998888991	0	6.107926316	0.494912024	59.06627023
926	11.89319821	13.81217718	5270.915554	12760.43029	14.28867134	46.01609561	2	2.951825899	2870.544332	207.7658898	0.180705803	58.0973027	65.56320683	0.292319586	11.33684544	206.8028677	2.439123274	0	0	7.974130273	0	6.454618746	0.457284859	53.7586244
927	3.327202343	3.934687719	2843.835408	8563.090298	14.80332969	51.19092196	2	2.366275779	3070.444044	213.7813269	0.052133137	63.52595085	63.7992796	0.249307787	12.43705391	212.6907168	2.531080289	0	0	1.872452365	0	1.5216679	0.542658443	68.52793821
928	16.93169622	17.76087139	5368.457302	13491.28221	5.031452236	51.47048521	2	4.832325413	2371.315831	196.9360776	0.107061527	75.62538728	81.64707781	0.284651721	0.199126824	196.888306	2.293843518	0	0	10.19705026	0	8.851499704	0.477223097	67.22964438
929	11.04124038	12.82225086	3545.97845	9021.968531	12.00745231	44.01230324	2	3.095458148	1956.767739	193.8307708	0.139111783	70.24993205	55.43678072	0.282144606	8.91199416	193.7691617	2.12838409	0	0	6.486805934	0	5.712742681	0.482599555	62.4449977
930	48.39861146	51.03789565	3548.538768	12538.89672	3.594461401	53.96896642	2	3.594461401	2082.149616	191.7363058	0.233504957	89.81854169	58.38553739	0.220578275	0	192.8183383	1.731908053	0	0	24.97666279	0	22.43515085	0.536450527	88.66178878
931	13.7842442	15.32604853	3585.072001	11192.10813	11.97835355	38.09404931	2	3.536015059	1973.109037	205.9463611	0.173736683	88.45731723	84.25768667	0.242608669	8.442338496	206.9938736	2.29825615	0	0	9.112465722	0	8.216124213	0.403948153	57.45676596
932	14.09519069	16.8336276	7183.515641	16309.11295	13.54333468	48.16295168	2	1.189641149	1221.018882	251.0958767	0.201726394	107.8014099	49.32082753	0.305777432	12.35369353	251.3077141	1.439449755	0	0	7.909975696	0	7.490517803	0.468576342	61.28407385
933	28.98847682	30.46946043	3299.682093	7361.790475	5.736829224	52.76557089	2	3.633437184	901.0766866	243.9631289	0.183339788	77.56679908	80.4353319	0.309495904	2.103392039	242.3744255	1.320776109	0	0	10.50771386	0	9.937153172	0.657203335	74.52259033
934	16.97751188	18.21098084	2882.809831	10286.94351	6.253912703	45.12837495	2	3.365850136	2187.56931	202.7624633	0.120557437	89.09859443	72.81594673	0.218896266	2.888062567	202.9206967	2.06942855	0	0	9.53695452	0	8.51651182	0.498365138	76.55891346
935	12.12488874	14.06512903	2202.26199	9084.221067	13.12845896	48.97482329	2	2.533557737	332.3899073	167.4998084	0.160859987	79.07925861	66.440157	0.195123847	10.59490122	165.7943393	1.446745633	0	0	5.95302749	0	5.830994775	0.519088802	72.12340069
936	44.32275271	45.82204281	5422.295843	12242.44045	3.36253112	49.33015111	2	3.36253112	5232.874457	187.7445809	0.228094327	79.21727023	94.46582386	0.306955946	0	189.351664	4.332121936	0	0	33.93261301	0	25.906311	0.415507625	83.33101642
937	32.69550146	34.70340075	4249.26349	14978.48312	5.07810999	55.09390801	2	5.07810999	3056.84975	199.4179247	0.212948056	96.63151905	73.58903926	0.220996437	0	200.1827051	2.777704665	0	0	19.44287166	0	16.85817199	0.484388639	86.51165303
938	48.79356688	50.55804048	4225.441774	14515.53822	2.590080603	49.31529558	2	2.470124624	2905.016106	216.7514459	0.206958557	74.63839511	70.36079525	0.225465359	0.11995598	215.9018641	3.223025323	0	0	28.72772958	0	24.19553211	0.504124546	68.15627715
939	32.29371182	33.01491941	4847.748607	11923.62087	1.923025616	36.74457205	2	1.923025616	3572.976734	194.7865579	0.110804052	66.53954246	88.50273014	0.289049062	0	194.4469963	2.087821541	0	0	24.88292761	0	19.83014595	0.385944048	57.75350345
940	11.99842718	13.65232002	7633.97227	14244.27724	16.38748022	42.93588803	2	5.066749672	1463.58996	268.1320247	0.204453535	92.20898303	78.97156482	0.348929756	11.32073055	269.1870593	1.298447405	0	0	7.499378968	0	6.95596086	0.420260609	45.01948355
941	20.11475667	21.06483629	4019.664519	10336.32051	3.724572169	53.45226947	2	1.693292859	2478.308133	205.9197254	0.100535451	64.22919543	65.73082111	0.279999214	2.03127931	205.376509	2.117568716	0	0	10.23403368	0	8.630784923	0.570922728	71.8022861
942	9.9356908	11.37691113	5807.282522	11578.67885	14.75189006	49.7339532	2	3.257098587	3301.363593	179.4717512	0.156010316	84.02799439	71.20026991	0.334021363	11.49479147	179.0095548	3.44366893	0	0	6.998517906	0	5.88596479	0.407593804	74.02364883
943	6.871353297	7.789386358	5484.890658	13188.12166	14.5750007	48.38531078	2	2.494469673	4035.969358	208.2340615	0.108280694	84.39858845	82.01236832	0.293733575	12.08053103	209.0446708	3.361017488	0	0	4.934525316	0	4.01772275	0.415293818	69.98589539
944	18.56551528	19.51984645	3388.37811	9469.345023	5.052274229	40.64623453	2	2.124651723	892.6522711	185.791153	0.105132936	74.0916755	75.40277098	0.263528626	2.927622506	184.8494277	1.835467262	0	0	10.21174908	0	9.638066412	0.480861896	59.28249313
945	11.89033764	13.75260587	4770.62142	10033.85352	13.35644926	40.66598585	2	2.283707774	835.4830607	217.3686015	0.162971657	73.81733091	58.61309734	0.322241852	11.07274149	217.3723598	0.928540162	0	0	6.757941739	0	6.399821136	0.461762876	47.57234955
946	18.22802613	21.43891864	2982.803301	8350.123474	9.732630034	39.20981292	2	3.50143374	1572.296112	219.1294316	0.186995863	69.502194	42.22319784	0.263197968	6.231196295	219.5417412	2.21698136	0	0	9.7983262	0	8.822480204	0.51599366	56.80634252
947	30.73481724	34.65134371	5295.05009	21378.8245	13.14938207	41.04738518	2	4.456655036	1742.078132	222.8359029	0.431366659	109.3690372	85.26719032	0.198510722	8.692727031	222.9564531	2.263129475	0	0	21.26942615	0	19.72325121	0.358276607	53.76755351
948	13.21324761	14.52357762	4408.865513	11162.44842	6.950039891	43.59019852	2	3.403912283	3197.383114	168.9262877	0.105471878	63.75233761	55.61303715	0.283140237	3.546127608	167.5879687	3.166171368	0	0	9.445462919	0	7.624749843	0.422946571	67.52705361
949	10.85959495	12.4596152	1822.65447	7085.721895	10.46561993	37.76036485	2	2.644569569	1574.071797	220.42975	0.118617357	54.32000728	58.5081755	0.204600075	7.821050361	219.1799161	2.001641065	0	0	5.659932995	0	4.961335064	0.543138111	49.60436433
950	4.635489882	5.380190214	3591.865895	11535.94731	18.45853148	48.87899946	2	3.588600719	718.9789549	221.9477738	0.086736016	63.00119319	88.42935967	0.237434575	14.86993076	221.6926023	1.248041934	0	0	2.516741943	0	2.382337821	0.486065576	42.52926946
951	11.92537859	13.56020788	6484.190901	11675.51089	10.39457649	50.91681257	2	3.449819271	2818.269097	171.9728631	0.135230683	70.38177402	51.73553936	0.357064834	6.944757221	173.2089635	3.043487326	0	0	7.889535614	0	6.615937223	0.445222039	71.2314226
952	15.52911999	18.61423419	3127.791227	11157.81577	15.41711338	35.57647421	2	3.214101455	1305.708974	239.716271	0.246126543	94.96158815	61.80833188	0.21894703	12.20301192	239.7502379	1.900427127	0	0	9.571394071	0	8.963516608	0.42279301	51.06614926
953	22.78972139	26.15801091	2542.206238	7104.724767	10.1436868	38.44525116	2	2.464378339	1937.471458	233.5125663	0.244012843	75.67685059	52.80968817	0.26352487	7.67930846	234.9567846	2.753542373	0	0	12.02742757	0	10.69281421	0.5308054	61.67941871
954	22.04024807	24.1519023	3667.625839	9480.66816	9.441102353	52.08030471	2	6.522103822	2700.713379	278.3228719	0.227675788	101.3169176	75.92815746	0.278943096	2.91899853	277.3893421	2.350284704	0	0	9.998189613	0	8.84936519	0.598490672	82.24840898
955	17.26695561	18.65956546	3844.380481	11516.0127	6.750453674	40.20734941	2	2.890181807	2334.079643	218.1179885	0.132749317	77.61605913	67.87639284	0.250278781	3.860271868	217.3876836	2.144389169	0	0	10.72261669	0	9.356796198	0.458109674	58.82063759
956	37.13795383	40.07016422	5121.47704	16186.46788	8.033202684	52.47509654	2	2.871748807	2597.861175	214.6311178	0.344181177	94.74503774	83.16406875	0.240355279	5.161453877	214.3085388	2.746026531	0	0	22.69816502	0	20.02593157	0.460769119	71.78535164
957	6.595181562	7.70005933	3154.775443	11380.34667	15.63132397	35.23847955	2	4.351822259	3172.452832	216.7966876	0.10904063	87.32355021	76.5320202	0.217044991	11.27950171	215.7044034	2.899061527	0	0	4.986839494	0	4.243102618	0.356635966	54.59391494
958	7.918295335	9.252738834	4983.372555	12098.28437	16.62023264	40.37737173	2	2.839325419	1441.861841	213.9606727	0.135431843	82.27292172	71.24397451	0.291738242	13.78090722	214.9534545	1.75335302	0	0	5.095740578	0	4.691702788	0.407485754	49.43395951
959	10.2970989	11.61744312	4785.079744	14349.90249	13.10543802	41.01443217	2	1.887284196	2786.044563	161.1457506	0.143715884	85.76530937	80.4203563	0.250069725	11.21815383	161.2427623	2.264577007	0	0	8.052404951	0	6.957849239	0.324290336	63.67581393
960	14.69714619	15.60856843	4546.832175	14618.64623	5.008531598	54.44227126	2	5.008531598	3289.059714	166.1146961	0.093590257	55.40668166	71.10857206	0.237240735	0	166.2084424	3.364875393	0	0	9.734527113	0	7.604037504	0.482618094	72.62444921
961	11.31971233	13.34646254	4971.443927	17843.60436	15.81769431	43.4837725	2	1.899694274	2626.479781	210.7500438	0.189336367	76.32174543	71.75641418	0.217901968	13.91800004	210.8289089	2.285497527	0	0	8.030018294	0	6.884789268	0.391787612	52.734638
962	29.35439043	33.58816746	6350.660865	15761.06588	9.228165774	42.32489856	2	4.446329354	738.0730187	197.0724614	0.291613592	95.07576584	46.37078232	0.287207821	4.78183642	196.7301133	1.300330999	0	0	17.19456425	0	16.55686034	0.435966474	60.49280169
963	8.711631924	9.500980184	3772.647022	11090.72664	8.761336176	45.54249774	2	5.27027171	1560.183505	216.6058002	0.082256089	64.36688069	75.18018358	0.253821717	3.491064466	214.5326227	1.5562283	0	0	4.802360711	0	4.294238572	0.50706841	52.7635317
964	6.088422035	6.714587441	5512.862821	12500.19323	13.53900593	51.40458508	2	2.638638393	4326.140362	155.7613772	0.089718024	74.23489662	98.12808591	0.306048169	10.90036754	153.8861655	3.101785761	0	0	4.87937723	0	3.825953513	0.371601789	80.82853703
965	5.582300615	7.045043226	2176.308316	7307.56713	18.07871419	46.30259831	2	3.748450854	2272.940459	171.4817018	0.104606882	45.90496752	54.67670357	0.229474578	14.33026334	171.0364489	2.136222857	0	0	3.454824885	0	2.795413816	0.499236245	56.53892888
966	66.01307991	68.18626987	2748.555887	10299.23591	2.760542293	43.64083887	2	2.760542293	2039.106805	181.8644611	0.254507388	77.78113216	77.88353484	0.210652954	0	182.1584637	2.652090346	0	0	38.37100853	0	34.02495994	0.484572452	73.0302051
967	5.937581824	6.881686679	5563.651834	11749.72197	16.3854461	41.20309594	2	5.417579646	3873.922082	240.9404265	0.103914276	69.25736786	73.76975163	0.321349952	10.96786645	240.6096302	3.700146672	0	0	4.294012903	0	3.394850228	0.42824363	54.33333409
968	22.20152584	24.20129892	6747.885697	13793.20978	5.979024689	40.18159608	2	3.841957638	4297.634757	182.1184669	0.164317056	86.30710613	52.01836	0.328506613	2.137067051	182.2422798	3.427150324	0	0	18.37284661	0	14.85077814	0.331092005	68.1845168
969	11.33280668	12.79910685	7395.830076	21930.47221	13.03098261	39.08002992	2	3.452362278	2274.007913	191.9308918	0.158372167	82.36794713	78.33685182	0.25219102	9.57862033	190.6136093	2.599483858	0	0	8.708815478	0	7.677490413	0.322542895	48.45253044
970	55.7799918	58.00564778	3531.587638	13408.44585	2.000653481	38.41498651	2	2.000653481	3335.619316	214.2375272	0.196716067	92.81383226	55.56009179	0.208475836	0	215.2364669	2.269438767	0	0	37.89162873	0	32.29051221	0.421109413	68.77824187
971	46.30454894	48.50853273	4593.812218	10600.50238	4.029353235	44.39731936	2	2.257627174	2484.158022	204.4970512	0.242684442	70.84735756	67.66284028	0.302337574	1.771726061	203.9631019	2.750564449	0	0	27.71385814	0	23.6996452	0.488178899	64.14561765
972	21.33552842	22.60572007	2804.334919	8324.281417	4.972849168	39.75758563	2	1.489390867	1717.103529	216.3619794	0.12187108	64.60991382	67.63123294	0.251993135	3.483458301	217.099681	2.019117905	0	0	11.1503988	0	9.87248255	0.537274992	58.17990662
973	13.38076733	15.1809452	5670.740697	10411.42354	11.47943337	51.83668123	2	1.386513649	1481.618475	274.9564535	0.162688694	63.82332041	56.85922575	0.352610545	10.09291972	277.5417355	2.638460858	0	0	6.312105158	0	5.66902018	0.576330711	48.45581583
974	10.22634506	11.48222308	3970.018491	9945.4298	14.79096736	55.47097896	2	3.124324942	3195.253464	181.1022574	0.160157386	84.28204267	90.40916331	0.285295767	11.66664242	181.5110972	3.332296762	0	0	6.354314423	0	5.37302173	0.474590218	85.33514971
975	14.73388991	17.2571729	5192.389715	12711.29675	16.62781853	46.03433026	2	1.831917596	2024.884164	205.2152539	0.254645292	98.27983622	70.85439949	0.290017909	14.79590093	204.4468501	2.001600792	0	0	9.483061129	0	8.613630284	0.415386545	64.94868952
976	13.43842566	14.54322925	4209.763537	11455.63384	9.350504545	38.93967412	2	4.405578036	2945.663001	197.3624569	0.137897397	70.87226326	89.36507541	0.268730083	4.944926508	198.5307354	3.263478651	0	0	9.662788745	0	8.055531402	0.400559887	56.91030514
977	13.07956584	13.55014342	7418.267693	13372.98699	7.820387823	40.09228113	2	1.874228868	3107.360957	255.7281326	0.118907453	104.1681039	153.1963941	0.3567975	5.946158955	255.347072	3.206202474	0	0	9.163557326	0	8.00428878	0.388031004	56.26744717
978	26.89984574	29.63645544	6094.400091	18345.7041	9.474362535	42.14417818	2	2.729912083	2947.324957	190.2206966	0.285631666	93.46240481	74.97456212	0.249360643	6.744450453	191.4544222	3.074847694	0	0	20.19774648	0	17.51977641	0.348703462	62.20223232
979	12.3985199	13.53948754	4490.159828	10299.50781	8.575632014	35.75173596	2	2.822981838	3387.753607	211.5781611	0.118977347	60.05282402	70.93415429	0.303601131	5.752650176	210.7015667	3.02179391	0	0	9.186593758	0	7.250653879	0.415200045	52.31009561
980	5.979491364	7.152321299	4324.59715	11230.63458	15.51492721	50.834534	2	3.150859898	1965.047004	236.0626107	0.096618686	81.55292619	58.76673745	0.278015604	12.36406732	235.0397412	2.132277024	0	0	3.25406991	0	2.911548989	0.513077482	62.18588548
981	10.95670541	12.11576539	3726.151508	16837.49323	7.807053029	48.55847321	2	4.087637808	3270.375508	183.4742107	0.098756724	82.53410964	66.38463904	0.181200928	3.719415221	183.359465	3.238258008	0	0	7.564323178	0	6.353523547	0.420124635	73.5103887
982	18.44741258	19.61361475	7731.098113	16606.46366	7.180634473	36.69064968	2	5.081821121	3094.530871	259.5869814	0.159057485	96.52777972	85.43275065	0.31766116	2.098813351	259.3449228	2.908332708	0	0	13.52037488	0	11.70277941	0.365614047	49.49912451
983	15.62383348	17.87450231	2887.370615	9381.958218	9.822635784	41.51712577	2	4.214379708	334.9894753	231.8002578	0.157424556	83.70744573	52.53389669	0.235332401	5.608256076	231.9213476	0.488493613	0	0	7.313985983	0	7.171068161	0.541017371	58.47485313
984	17.07289036	18.53434462	3964.392466	10313.96787	11.25921371	46.82506126	2	4.176658962	2932.973129	182.4881702	0.206437945	85.42520832	100.8449197	0.2776504	7.082554749	182.9222149	2.76377059	0	0	11.36139176	0	9.744148937	0.429261904	74.7723432
985	19.89051082	22.63383264	5937.046717	23441.34876	11.98673277	40.6291445	2	2.835127026	2878.031752	225.2339124	0.262616326	113.0719129	73.23813638	0.202088869	9.15160574	225.7281787	2.928691479	0	0	14.74079641	0	13.11334335	0.340723651	58.28205835
986	6.159737212	7.347932246	3299.726624	8609.283789	14.86604426	41.04739384	2	2.531242016	2512.865666	206.3000408	0.095984765	56.6193296	57.87765987	0.277078154	12.33480224	207.0274	2.757908372	0	0	3.927581486	0	3.239299532	0.474117252	52.81149462
987	13.63841906	14.47183493	3949.001503	9119.123996	9.473073198	43.86944215	2	2.336392564	2562.819139	221.3072601	0.139785403	71.01536425	115.1791982	0.302185765	7.136680634	221.7704056	2.445031336	0	0	8.003427724	0	6.816322929	0.500211652	61.60723567
988	8.783300658	9.805924802	5253.877832	9666.487539	13.30834258	45.88403517	2	2.692410084	3067.92128	210.6672434	0.124520456	64.17012911	78.02852296	0.352127961	10.61593249	210.4806945	2.986934401	0	0	5.685203295	0	4.629121247	0.472963362	59.9512736
989	14.15522132	16.63880463	3154.832245	9781.902959	16.85368879	39.74792411	2	4.863806592	2246.107492	243.4947954	0.247732186	79.13613576	74.90466029	0.243866184	11.9898822	242.974449	2.065039242	0	0	8.724957651	0	7.666939924	0.458366651	52.97878476
990	7.915348579	9.247730683	3125.578958	8384.676273	14.06940505	50.75171833	2	3.305897579	2756.602961	174.2538264	0.117401345	73.8741889	63.63146689	0.27154732	10.76350747	175.1691892	3.548229687	0	0	4.819949509	0	4.085178594	0.483891511	79.08263955
991	5.65874542	6.3310854	3902.697683	10963.78879	11.05036823	38.86196481	2	1.67938495	3911.875092	198.2766079	0.068738386	52.47214335	74.28598105	0.262516479	9.37098328	198.3667325	2.854902233	0	0	4.383559622	0	3.254564932	0.424861044	56.37508703
992	19.5240874	21.19109809	6365.065623	12800.46875	10.60409459	38.09241669	2	3.154022587	1793.929072	205.0095402	0.221297889	92.80348867	86.20731302	0.33211	7.450071999	206.022661	2.129470832	0	0	13.58684237	0	12.41012505	0.364368496	52.52118916
993	6.375550693	7.203083814	5698.342274	11258.82079	14.92474232	39.99263494	2	2.477690588	3495.713977	184.9697363	0.101368855	61.5513613	80.4703609	0.336043373	12.44705173	185.1176357	3.187977894	0	0	5.033263545	0	3.96724039	0.377741535	56.56979619
994	8.777348308	9.439300388	5485.549769	13961.30725	7.262740925	36.29377364	2	2.986009184	4245.222612	183.4971901	0.075273666	76.87851607	78.65511428	0.282078989	4.276731742	183.8812588	3.562482911	0	0	7.621026801	0	6.040518634	0.311805978	60.33142977
995	22.40239687	23.24356864	4392.020652	11237.28503	4.092594744	36.32365537	2	2.552402822	1427.509084	213.1277572	0.113780868	66.70239044	84.8407926	0.281011885	1.540191922	212.4965533	1.873210414	0	0	13.96760124	0	12.64306593	0.435637802	45.1555675
996	23.45268789	24.80035866	8024.8318	24317.56542	6.012078777	53.38383917	2	1.150805237	1916.818167	208.2774972	0.180183834	99.19145717	84.46383153	0.248121119	4.86127354	209.2990963	1.778841056	0	0	15.07886559	0	13.77329031	0.412720181	63.29195944
997	28.19929282	30.77738172	5542.958065	16616.15791	7.603355798	38.26440134	2	4.411339675	1515.83457	242.9512528	0.241845177	77.93953589	65.24002325	0.250143466	3.192016123	242.1360568	1.86918479	0	0	17.83105398	0	16.27828383	0.422741416	43.86702669
998	20.33764854	22.98683583	5339.898269	13214.44757	11.38707607	43.06733699	2	4.17339359	968.8704938	220.4882628	0.243195276	89.3870068	63.44510852	0.287797711	7.213682475	219.9923206	0.977546261	0	0	11.8369404	0	11.23460665	0.447595594	54.3278668
999	44.04158667	44.66448461	7056.365131	12965.94684	2.280336361	48.19864966	2	2.280336361	2741.881837	280.6016453	0.19956934	113.0379091	135.1096975	0.352425092	0	280.6538064	2.313467347	0	0	25.14056781	0	22.47886065	0.48959921	68.49737083
1000	34.50804594	36.11190801	3968.366124	12474.36398	6.541450794	48.30216362	2	1.647657328	2580.897158	232.8801317	0.266423776	78.43276329	116.9207678	0.241344722	4.893793466	232.1855507	1.183524644	0	0	19.88169028	0	17.14991798	0.503016832	63.50861552
1001	16.80387269	18.84601162	5876.046201	14247.28357	11.98272108	47.22159015	2	2.062111652	3289.865639	201.3098323	0.219248562	80.69795274	74.25995314	0.292001685	9.920609426	200.4851393	3.467121393	0	0	11.76504712	0	9.838199059	0.414527875	65.25550323
1002	19.92678466	20.67164006	3216.851784	8920.51691	7.223773986	41.26060754	2	4.77047028	2674.246941	291.5847897	0.162000661	56.47714544	154.9206315	0.265037	2.453303706	291.3269521	2.844949248	0	0	9.769543816	0	7.968300969	0.600121088	50.42033077
1003	40.36634489	41.78067557	3972.862998	15459.21989	4.516273367	47.97503145	2	4.516273367	1763.991214	293.8895307	0.247189585	100.2547735	112.3657853	0.204448644	0	292.3023287	2.222004112	0	0	20.86751671	0	19.20699069	0.52418306	59.76509109
1004	14.22089251	17.49598583	8297.313066	14202.70644	15.07785013	45.93340536	2	4.382706021	1459.944497	177.5248818	0.223233688	85.72006492	42.16369577	0.36876915	10.69514411	178.8760691	1.699111846	0	0	9.311194038	0	8.591789663	0.395833303	59.76031548
1005	29.77190074	31.48836978	5285.015718	14607.46255	4.897293257	40.25681468	2	1.65870076	3275.404621	227.1502499	0.187602916	79.68614235	72.30954138	0.2656791	3.238592497	226.1328948	3.042389654	0	0	20.67163752	0	17.26369753	0.420134519	58.03750043
1006	35.06260356	36.38867274	4059.538894	9445.461204	2.598251964	46.36933197	2	2.598251964	2739.082304	207.7994755	0.138410578	68.50180451	60.09296173	0.300595251	0	207.0850863	2.898903283	0	0	19.33919088	0	16.22087536	0.537373905	70.96679097
1007	8.949232793	9.953376399	2186.287268	9580.441039	10.70591831	42.10698939	2	3.342349083	2854.291859	217.4298901	0.103063058	68.61590676	82.63097244	0.185802477	7.363569225	218.2374321	2.287397272	0	0	5.437581028	0	4.532510865	0.49353079	62.18023493
1008	16.12356056	18.18805713	8621.039682	16769.4429	10.33318069	46.65904972	2	1.251577151	4098.223751	219.2771527	0.190335317	87.37558995	58.14773951	0.339538237	9.081603535	219.3711964	3.751338655	0	0	11.88684983	0	9.711393225	0.397689289	65.56644967
1009	15.06402486	16.12236713	3034.559859	4756.406939	13.19776308	49.61431763	2	4.083970594	503.9578055	177.0550639	0.200807061	90.11275636	115.7151942	0.389497214	9.113792485	177.666787	1.083593514	0	0	6.368870331	0	6.196561848	0.588651645	95.03261468
1010	11.44077913	13.0459402	3368.358421	10282.86764	13.17787972	40.22718091	2	4.490460706	2144.040089	220.7978291	0.1581333	71.50603662	73.45550956	0.246744022	8.687419016	220.9965082	2.486027071	0	0	7.118850362	0	6.214319698	0.456827229	53.32320637
1011	26.91508307	28.03123903	3577.129261	8035.421637	5.417156915	52.11418593	2	3.353009449	2726.371754	262.8900697	0.173897886	84.03622137	101.3929521	0.308039921	2.064147466	261.9789262	2.664371816	0	0	11.03900826	0	9.54009872	0.645548234	84.07927518
1012	8.71060185	9.456980486	5158.55924	11758.21641	13.36710933	51.35759102	2	3.788884874	3395.246033	208.4891048	0.12507653	74.81060789	114.9330407	0.304937498	9.578224453	208.4054799	2.984968848	0	0	5.658768315	0	4.649496935	0.466225524	68.32661672
1013	10.48398562	12.24749514	10139.19786	21681.20786	16.99522338	34.73166741	2	4.430636439	2146.530075	208.8414874	0.187435619	76.61601518	70.78269851	0.318638233	12.56458694	208.4380521	1.662533804	0	0	8.3795741	0	7.374659384	0.296578644	38.58326801
1014	13.09063189	15.16609996	5355.010071	10808.89031	14.68405841	40.3848206	2	1.964869219	3687.565719	251.2182363	0.206366661	73.23951155	65.54141515	0.331294424	12.71918919	252.1600162	3.246804213	0	0	9.046930707	0	7.29779924	0.44251742	54.59974104
1015	24.62806955	27.86408464	7278.534695	15485.15839	6.526455866	42.42710442	2	2.102843072	2007.071929	237.0540605	0.191278713	93.13652047	36.0807166	0.31974314	4.423612794	238.1550947	2.144144275	0	0	14.57990924	0	13.18880741	0.464480666	61.19746937
1016	7.006601467	9.39940271	6102.302034	12482.61668	16.47383859	37.27024321	2	2.591879731	3099.76234	165.7135418	0.122211468	54.71888299	33.69273539	0.328346985	13.88195886	166.8421451	3.117072126	0	0	5.855545562	0	4.61772306	0.340946808	51.5464289
1017	5.742307058	6.395300043	4614.462948	11687.3624	17.09790643	48.97419432	2	3.330143096	2679.559076	219.1516116	0.102581082	89.96147197	111.7853318	0.283064188	13.76776333	219.3995953	2.113763184	0	0	3.6214528	0	3.163889422	0.449021205	66.18284622
1018	15.70714617	16.23644135	3348.340479	6487.099804	4.072542597	56.0020828	2	3.255002985	1415.062851	257.6255795	0.077084313	48.6771801	86.40281044	0.340436257	0.817539613	259.2993226	1.622074781	0	0	4.805384852	0	4.210648789	0.731927828	60.22422267
1019	18.23862239	20.26827704	4040.563994	10342.88985	9.68870719	36.29187834	2	2.242649518	961.1703274	253.0351088	0.185372578	84.64975981	64.04743626	0.280917507	7.446057672	252.6277378	1.486531699	0	0	10.17265501	0	9.631955934	0.471892354	48.20262791
1020	19.51615123	19.95476035	5256.530436	13018.49909	1.839453466	54.37273934	2	1.668332449	3940.846273	225.9801919	0.07613221	75.83704654	88.4004288	0.28763458	0.171121017	224.7586449	3.433252854	0	0	11.47418352	0	9.201514245	0.528517988	76.8407538
1021	14.43512675	15.95747337	2864.177562	7372.815973	7.902948414	39.81817279	2	6.096414387	2242.005109	234.9479675	0.12396619	67.48876588	57.59108246	0.279786986	1.806534027	233.1941826	2.525786772	0	0	7.531750609	0	6.488628718	0.550497281	60.726817
1022	42.01037204	44.06698093	5082.343674	13192.68312	3.066242003	38.20998962	2	3.018219261	1588.01843	179.3126788	0.174341338	71.18486287	50.66402084	0.278103213	0.048022742	179.4858141	1.480772368	0	0	26.86883542	0	24.22562925	0.423341711	55.93555905
1023	11.39754292	13.75249424	3885.805302	15102.19577	18.60441706	54.25962223	2	4.156239218	2996.899282	220.9634895	0.222765414	81.28797528	74.30073912	0.204645307	14.44817784	221.4036839	2.397287046	0	0	7.172936277	0	6.090197091	0.465657016	65.50838871
1024	17.83792722	19.46810039	8782.677671	16984.89086	7.626876175	47.48082554	2	3.145080065	2679.853089	185.2684851	0.159836794	95.40025613	59.39936443	0.340842314	4.48179611	186.2754298	1.879381717	0	0	12.5830679	0	11.07064583	0.379375995	68.34852607
1025	25.72669657	27.8332042	4743.010005	14984.48169	7.772696348	43.64019434	2	4.790240398	1433.105166	199.8041024	0.222380974	112.6006805	75.20024353	0.24042641	2.98245595	200.1754941	1.419403878	0	0	15.94196111	0	14.9994431	0.41696972	70.67114382
1026	15.92620006	16.91931512	4052.10514	12683.01969	6.622695075	49.53344838	2	3.064430754	2515.562618	237.4580596	0.123610332	86.21674342	87.77794505	0.242131755	3.558264321	239.1969031	2.737575472	0	0	8.822329861	0	7.727023519	0.514823154	68.39158598
1027	20.88059646	21.65823275	3547.206608	7477.57996	2.809168634	44.40529933	2	2.809168634	1818.796718	180.6368283	0.078609074	49.31323019	58.97025718	0.321748325	0	181.1669929	2.009622733	0	0	10.92221108	0	9.272983324	0.555904289	59.99755263
1028	8.711484552	10.54366214	2897.866584	9135.333783	13.17218014	54.58002426	2	3.100683085	764.0843519	221.0721014	0.117324284	64.12462366	48.17386143	0.240822599	10.07149706	220.473711	1.817016398	0	0	3.733113879	0	3.525542199	0.595299495	58.10844634
1029	6.947868511	9.266455619	3265.882089	14711.37619	17.92118568	44.34814684	2	3.434832645	3599.607452	224.1601849	0.132687323	90.38970884	45.96436596	0.181667418	14.48635304	224.9932971	3.456268789	0	0	5.022062055	0	4.214941812	0.393347499	61.86669488
1030	29.98807287	33.24192538	2621.180875	7829.794257	5.993712257	35.60221191	2	4.33837774	3045.248159	214.1546078	0.207265447	60.04863095	46.34752279	0.250807302	1.655334517	214.5375352	2.648201092	0	0	19.11190064	0	15.39634962	0.486584227	58.07178298
1031	14.65404158	15.97942993	3561.086329	13422.23951	4.574093145	43.85459951	2	4.574093145	3638.448217	263.6462138	0.089579384	68.41965746	47.5672545	0.209681329	0	264.021287	2.822723209	0	0	8.558641848	0	6.833431016	0.533682842	60.56888985
1032	18.22514324	19.4448025	7233.761617	20478.29962	8.497196599	36.91671885	2	2.777033946	3915.146102	184.7819296	0.17911116	108.0020488	104.0417332	0.261032969	5.720162652	184.3742748	3.75887405	0	0	15.92008192	0	13.55001347	0.256520879	60.14979522
1033	14.64491661	16.48666988	7706.196867	12408.1214	15.81610123	50.41730358	2	1.511333406	2650.814795	230.6270226	0.244458256	99.87301479	80.57294827	0.383119963	14.30476782	229.9716473	2.670473824	0	0	9.283307694	0	8.220569096	0.43867423	66.08604405
1034	39.38763457	40.43357828	4319.319272	11600.84606	4.183816773	47.71166361	2	3.004553453	1066.608566	211.342376	0.208912483	79.29559218	121.7487398	0.271311207	1.179263319	210.5099441	1.298994344	0	0	21.36580327	0	20.03615253	0.49130856	58.13693528
1035	12.06213587	13.04986779	5556.730348	17727.59888	14.03694468	41.68875054	2	2.706680887	2233.070156	204.7948415	0.179483019	76.86259849	135.4168005	0.238646787	11.33026379	205.6966972	2.854120602	0	0	8.873711931	0	7.776027603	0.355335764	47.15684449
1036	18.51473005	19.74568593	3480.554127	8509.400075	5.338991641	37.66065466	2	2.528637876	3261.431643	226.1398493	0.117991329	64.1134835	65.29276164	0.290289193	2.810353765	225.9945545	3.715552262	0	0	11.6649568	0	9.391802124	0.492738911	59.5833128
1037	16.2470065	18.08253374	5085.867527	12967.33379	12.74980783	39.87356593	2	3.085450462	2097.936388	185.2072266	0.218350545	86.17074249	84.1603031	0.281715549	9.664357365	184.4287835	2.085772441	0	0	11.57290031	0	10.34367736	0.363348727	56.87664782
1038	19.83284333	22.45207247	4250.926286	14094.67766	10.07650005	48.03228373	2	2.300926576	4686.251107	176.3528153	0.227118959	88.3494421	64.97761485	0.231713619	7.775573472	176.2233743	4.536164811	0	0	15.77336438	0	12.60002005	0.364689175	80.23908129
1039	21.15497734	22.75561135	4457.088374	14013.43515	8.638023964	50.93366628	2	2.047084652	2478.638816	199.3509276	0.20460474	92.3905592	92.47067942	0.241308178	6.590939312	199.1545355	2.694753632	0	0	13.11064943	0	11.59583311	0.451862655	73.31864849
1040	17.41049269	19.42223638	6162.964659	14138.34216	10.0718865	43.47698673	2	2.977775271	3366.718673	260.9827035	0.197672667	90.9694115	65.4521469	0.303574776	7.094111225	262.0492002	2.700907561	0	0	11.35726838	0	9.637522831	0.446453182	59.36518682
1041	5.855962088	7.054978826	5007.572755	14022.88286	18.38375756	52.45641381	2	4.268105445	3039.334537	215.1741607	0.113110579	80.51951922	68.66758189	0.263134675	14.11565212	214.5614137	2.839454989	0	0	3.785959776	0	3.203369682	0.452972947	65.11961503
1042	24.11882872	27.51525204	5307.769652	15955.64721	12.25673669	39.65816285	2	4.94728693	3592.844951	222.5932983	0.323785437	109.9277784	69.78733068	0.24961979	7.309449756	222.2801632	3.367588275	0	0	18.24937589	0	15.75604001	0.346732788	62.92057593
1043	4.89382794	5.656757017	2917.217841	6617.265276	14.24417543	52.07250624	2	3.357439087	1204.479968	206.4730107	0.071364501	51.92256228	64.6570342	0.30596497	10.88673634	207.6842941	1.693964505	0	0	2.184550232	0	1.96212658	0.59906098	55.48470838
1044	14.91130344	15.87134911	3471.499013	7601.011565	5.61922157	37.20790705	2	2.669221491	2858.372676	225.9550267	0.097149482	69.24491758	67.17786076	0.313524109	2.950000078	226.1737965	3.639806742	0	0	8.900851567	0	7.428433854	0.501825318	61.3954824
1045	11.99390427	14.39280792	3746.277422	11267.3066	15.54557893	53.44162193	2	2.542618649	2881.955211	188.0584369	0.196613706	77.64908602	60.80966714	0.249525857	13.00296028	186.3529728	3.733916906	0	0	7.448632075	0	6.318105467	0.473223621	74.99800056
1046	18.87718559	21.29166209	7422.377555	16851.55296	7.880802846	45.74834122	2	2.98658973	3590.977141	244.8613807	0.177734302	91.81640248	47.25503866	0.305775678	4.894213116	245.4214931	3.658989148	0	0	12.49012649	0	10.51187744	0.443143821	64.45755456
1047	60.07405667	64.58519005	3263.120969	11299.19863	4.570427249	43.06892282	2	3.647761101	2796.310127	229.7415965	0.345918524	70.85303765	54.09523704	0.224079752	0.922666148	229.3717473	2.79673948	0	0	34.2908652	0	28.81974169	0.5202631	63.60576334
1048	7.012127917	8.168056645	2546.21674	10975.79076	16.67875995	41.41339075	2	3.514650201	705.787706	189.3852924	0.11860994	75.98147673	82.9360141	0.188301681	13.16410975	190.419321	0.471284669	0	0	4.148930832	0	3.966407584	0.434350367	50.92439973
1049	26.39513713	29.41594245	3367.113816	9400.889611	5.886594894	45.06227247	2	2.782833083	2316.411765	214.2473682	0.179284989	73.65385835	41.33928507	0.263714984	3.10376181	214.5274909	2.498348889	0	0	13.8204519	0	11.99218201	0.545666993	70.92509164
1050	33.18590675	34.35581823	7488.551946	17817.71966	3.026808283	51.81662129	2	1.919873269	2710.733109	231.6629006	0.166701112	96.44627726	73.28555108	0.295916841	1.106935014	233.0572853	2.990696554	0	0	20.25261208	0	17.81719832	0.463109492	68.50507117
1051	12.26716574	14.94417554	3133.652287	12394.58853	17.69513526	39.25119861	2	2.707193891	2366.213886	227.6742814	0.225916506	77.23654356	66.74016182	0.201803432	14.98794137	228.6164675	3.140623668	0	0	8.276081125	0	7.205198567	0.412643579	50.30404364
1052	12.17540537	12.74394374	5009.005061	9082.727274	6.54200621	54.00988374	2	3.587412304	3191.507236	254.517453	0.094424454	51.88558969	100.8700976	0.355457011	2.954593906	254.4941524	2.715705887	0	0	5.857211659	0	4.54142156	0.627000381	61.14199738
1053	21.50945634	25.73642889	8084.438514	24555.59525	15.37142854	44.76247614	2	5.260038655	3929.333026	196.0025689	0.360047544	108.8906304	62.27062899	0.247684747	10.11138989	195.8363429	3.634670479	0	0	17.42331007	0	14.839188	0.310108644	66.40415233
1054	9.549154524	11.16934841	5369.843805	17225.0318	17.26626091	51.56488028	2	3.05901797	2760.595386	243.7538851	0.174102015	88.29806502	80.47236242	0.237657595	14.20724294	244.2518252	3.171785459	0	0	6.0598918	0	5.262225954	0.448932789	59.14209261
1055	22.70497036	25.77455181	4809.660707	14930.29145	10.7012485	38.6543676	2	2.965083723	2645.32524	243.583692	0.265871641	97.19924438	63.3302818	0.243651082	7.736164774	242.0233443	2.500649223	0	0	15.33489026	0	13.54107478	0.403607467	55.98009573
1056	17.4068737	21.52371094	4206.473802	10445.31329	16.90567605	36.49874752	2	3.389756853	2186.503193	208.0291175	0.305738009	71.02984748	52.44592261	0.287096296	13.5159192	208.4504723	2.00956605	0	0	12.09940619	0	10.5274664	0.395212111	48.48983629
1057	53.74172918	56.52204347	4441.490394	15183.4935	3.653089983	52.54742392	2	3.653089983	2409.379408	185.7277748	0.271434626	85.18303958	63.11778046	0.226318168	0	185.6740526	1.791054738	0	0	31.54633755	0	27.73222585	0.483972208	79.57570208
1058	24.41009711	26.19465749	5503.136843	15663.347	8.511888718	43.66901007	2	2.616981238	3151.898143	182.8114442	0.234835737	83.62067338	93.6705337	0.259992963	5.89490748	182.5039347	3.62475021	0	0	18.33368142	0	15.51573867	0.364372104	64.05633808
1059	55.20530536	56.20850049	2714.70604	9812.596517	1.710504006	39.9672712	2	1.710504006	2405.904833	225.5176064	0.170625771	65.6425872	98.84609326	0.216703159	0	225.8180348	2.725676747	0	0	30.97729928	0	26.32381025	0.523165209	59.20502494
1060	46.26482533	49.39617991	6604.516174	18689.67421	4.052035462	43.43445065	2	1.919293473	3539.264541	210.467662	0.266151462	115.2311953	53.32315618	0.261108028	2.132741989	211.0084515	3.584967119	0	0	32.91337571	0	28.64533548	0.380839865	74.85941303
1061	12.05695952	13.33944547	2569.869565	8869.99348	11.95252979	35.99463582	2	3.081409718	1447.689002	262.4140507	0.1495367	58.88017886	89.6585027	0.224641637	8.871120075	262.8148747	0.947658885	0	0	6.598916165	0	5.891967839	0.511322251	40.37813823
1062	37.30670591	40.47940115	6291.582289	18723.0997	8.830665841	44.61534839	2	3.072517451	2116.914622	228.1570589	0.373470243	112.7495188	82.06398463	0.251515582	5.75814839	227.9838629	1.964956128	0	0	24.608229	0	22.53197942	0.396034068	62.35520894
1063	9.048334633	9.970220928	6559.940439	17122.28815	16.01032979	45.15212273	2	1.999900645	1349.076503	202.4791996	0.150470899	86.7008034	115.8293246	0.276998443	14.01042914	202.5855435	0.850665211	0	0	6.188860316	0	5.748477231	0.364692237	47.60984871
1064	14.8001075	15.81278081	3884.89672	11403.86172	8.197673574	54.15225524	2	2.59064479	3034.473991	185.2878546	0.136208575	71.67285665	97.18413239	0.254101518	5.607028784	184.284817	2.953861962	0	0	8.989326129	0	7.471860219	0.495148247	76.91762786
1065	10.91132792	13.5093119	3434.311641	10551.34255	13.18502098	42.8141324	2	4.019178544	2778.964672	197.8929511	0.153188554	80.20067281	43.78090717	0.245559599	9.165842434	196.6927531	3.13932006	0	0	7.205266003	0	6.171805817	0.434367122	65.72649572
1066	8.696548581	10.56948231	3574.965933	8544.775016	16.34783741	46.71931754	2	3.070523709	1499.965932	222.5900218	0.146090937	73.46363448	54.63658209	0.294970491	13.2773137	222.600875	1.852534395	0	0	4.611152288	0	4.19178025	0.51799496	58.3148546
1067	36.78935967	38.48978628	4799.493168	7344.408801	4.252592217	38.21062312	2	2.404292518	3080.660523	201.1096517	0.195010705	71.75482906	65.18932893	0.395218372	1.848299699	200.3738299	3.272881926	0	0	24.15410817	0	20.03112482	0.455518525	65.07238749
1068	30.16250094	32.46892525	5277.719192	15175.30652	6.023731974	50.82381763	2	2.535809799	3741.400026	228.2381171	0.228365553	99.60706975	67.04134894	0.258040999	3.487922174	227.3984434	3.445827899	0	0	18.94774546	0	16.04369309	0.468091418	78.59358457
1069	10.65387499	12.66795795	5142.390346	15443.39604	12.2180503	38.84723979	2	2.445906313	3769.629211	203.4804543	0.142795161	76.45342596	51.92469391	0.249802959	9.772143984	203.6385345	3.462489693	0	0	8.44533156	0	6.838620015	0.358109606	57.44557714
1070	9.237715379	10.59330563	5823.278523	18580.54311	9.729631315	39.75594096	2	4.04290114	1467.467471	209.2930982	0.09801204	81.85221635	52.19093903	0.238621582	5.686730174	210.0443226	1.844395827	0	0	5.97523536	0	5.491628938	0.405520877	50.21714278
1071	19.79779165	22.36941384	5632.813961	12507.78707	10.20528523	47.2281829	2	5.958056076	1990.773303	191.7635948	0.218047783	108.0889529	56.5695136	0.310508673	4.247229154	192.5457292	2.272770792	0	0	12.18778246	0	11.17710239	0.435436912	78.94206789
1072	7.591900482	9.427453371	2562.955377	6575.320446	15.32680634	46.54649424	2	1.634205147	2595.04684	266.8675328	0.122096732	50.50192225	47.38913836	0.28046378	13.6926012	266.3412204	3.484865666	0	0	3.670880611	0	2.94999447	0.611428722	51.76799795
1073	14.19095041	16.96684717	7744.10864	22686.23609	17.45462474	34.82730138	2	5.166194628	2449.261648	221.8147961	0.261232935	97.70372455	68.64206622	0.254486392	12.28843011	222.3134085	2.532132049	0	0	11.21349026	0	9.991740084	0.295907618	44.62420174
1074	22.52601906	24.26663971	6255.965007	13549.82833	8.318393162	51.62670585	2	3.096156811	3487.991199	218.0316043	0.216921647	87.54568921	80.90835785	0.315865409	5.222236351	219.4577419	3.818182569	0	0	14.43099658	0	12.11083886	0.462362221	72.63727212
1075	15.65436629	17.50769178	5441.739639	13307.24174	9.999877844	43.33741132	2	3.616967562	3078.423571	164.6060684	0.171662126	67.35672714	64.20810046	0.290241882	6.382910282	165.6278524	3.48311366	0	0	11.85857203	0	9.731875687	0.378328352	63.68031472
1076	52.4001445	54.80927608	6108.326209	12317.76669	3.891395104	48.42823115	2	1.716579729	3426.579918	230.5321406	0.290212017	85.51678089	68.41076936	0.331504147	2.174815375	231.4741732	3.358494631	0	0	31.96181769	0	26.799507	0.488560437	71.44096498
1077	26.84652847	28.39321654	5872.635822	12494.17672	5.481761263	36.70023408	2	3.419557064	1769.172017	183.3896884	0.171622014	108.7853669	69.59332773	0.319741698	2.062204198	184.3385395	1.66918484	0	0	18.74703548	0	17.35814855	0.353430423	64.30007913
1078	22.78648702	25.89601727	5289.815806	14564.56564	7.937928681	40.3132923	2	3.299882878	2486.525801	188.9429927	0.203370688	82.54036397	45.72932828	0.266430653	4.638045804	188.0373959	3.139138207	0	0	15.68261999	0	13.6820335	0.399554943	62.3492208
1079	10.51069833	12.04234278	4444.409925	14662.93404	10.9530004	38.95956019	2	1.628149669	2921.230733	238.1311695	0.125979529	65.60421347	61.28442068	0.232602183	9.324850728	238.7135528	2.573767187	0	0	7.225165907	0	5.955710174	0.433366843	48.33177991
1080	43.76876404	44.88901136	7521.262157	16051.01384	2.509897435	46.38931737	2	1.560026696	3334.183105	199.7012872	0.189275782	99.87290158	87.92142522	0.319072378	0.949870739	200.3243819	3.609529175	0	0	31.37295769	0	27.01005602	0.382891964	70.51869441
1081	17.39347396	19.28581943	4051.143451	11725.86141	7.796623406	43.45159563	2	2.271889055	2937.066599	163.1289638	0.152471111	85.09070334	57.91713152	0.256775192	5.524734351	164.0455762	1.753848447	0	0	12.44112908	0	10.66236748	0.386990344	75.11215189
1082	11.47618364	13.2112413	4650.00523	17224.2621	11.83661502	48.30012043	2	1.532947244	1985.57367	260.5920697	0.146954002	104.7770968	64.04940639	0.212578788	10.30366778	262.5573151	2.555208356	0	0	6.598272086	0	6.036900296	0.473962731	62.66646145
1083	34.87420286	36.02486731	6693.841724	18260.13155	4.664466038	50.38834249	2	3.062619378	2315.594171	229.3259951	0.222787272	101.606607	115.6815273	0.268247531	1.601846659	229.0387228	2.796499609	0	0	22.27005488	0	20.03765953	0.425430321	63.06846728
1084	12.25288163	14.20936398	4589.991378	13048.93588	11.81851632	44.58143299	2	4.670044539	4010.051317	240.3275469	0.160198294	96.70765798	59.09409272	0.260219418	7.148471782	241.482979	2.892944002	0	0	8.342250694	0	6.957245443	0.432195164	68.70342003
1085	46.51713939	52.84375939	5219.036145	15321.95108	8.077910364	56.68762531	2	3.103244552	2877.343927	194.5270512	0.433225801	110.0065944	47.91832155	0.254079129	4.974665812	195.3328997	2.223745202	0	0	27.02712888	0	23.97197279	0.484663651	96.5366045
1086	44.4077898	46.76931355	4993.58478	14656.63284	2.623061764	50.11024968	2	2.623061764	4198.641254	225.9700871	0.200106816	77.4254311	50.83648352	0.254123638	0	225.4400374	4.066973905	0	0	27.51236648	0	21.88394998	0.507204703	76.02806542
1087	23.42940088	24.70798318	3896.894374	9442.267231	5.544079781	41.88897764	2	4.358919849	2389.382314	226.4667052	0.151640673	79.75536943	79.29968092	0.292139378	1.185159932	225.2956509	2.877204668	0	0	13.34443253	0	11.65007673	0.502758232	64.83851367
1088	32.73673814	34.87421052	3519.485061	13457.59712	3.742180429	42.36476633	2	3.573706375	2656.345476	242.7683493	0.168381534	78.10374137	53.12437766	0.207308006	0.168474053	242.1374483	1.59643718	0	0	18.78612531	0	16.13292049	0.507192182	61.79601468
1089	10.69815767	12.06546498	4938.270376	8880.53515	17.10390838	43.91284062	2	2.124237464	563.4301278	225.9057639	0.185125343	81.7357057	86.65331805	0.3573587	14.97967092	226.5547829	0.560014727	0	0	5.854430773	0	5.660662764	0.470874992	49.66198011
1090	22.46947059	23.43243541	3927.006381	12725.4603	2.686482918	46.3848407	2	2.088658356	2444.301962	206.0440906	0.092168834	57.77404471	58.26101918	0.235821302	0.597824561	206.1432542	2.579998613	0	0	12.86915038	0	10.69796375	0.523888927	59.50671111
1091	12.77676672	13.25894061	3991.374864	10607.43537	4.6486416	38.66828417	2	4.6486416	3434.729708	238.0104998	0.075897267	67.99778501	105.4556214	0.27340412	0	238.6477776	3.136427586	0	0	8.389088068	0	6.763114832	0.470670868	57.04079883
1092	56.39634092	58.21595841	7850.81949	13419.53124	3.868192296	43.99212405	2	3.868192296	2711.248981	236.0332445	0.310300188	113.0926523	88.24966744	0.369096852	0	235.417426	3.056907012	0	0	36.99157599	0	33.11505855	0.412815477	66.73155352
1093	6.381068651	7.302834231	3081.277842	11508.05405	12.8556925	43.24919703	2	2.325783487	1776.119772	186.2975609	0.085585107	51.59296345	72.46745266	0.21120075	10.52990902	186.776067	2.520891672	0	0	4.005455699	0	3.434033579	0.461840365	47.91124901
1094	17.30034415	18.35464737	6622.214266	16701.12572	6.569006579	51.67855782	2	1.604351735	2279.320218	174.2967779	0.135021794	85.0236637	83.40740369	0.283930787	4.964654844	173.7779518	2.198467426	0	0	11.54752073	0	10.21415659	0.409598069	69.24098261
1095	23.62076908	24.31011947	5734.928104	17982.22533	2.701493933	40.57081451	2	2.371162793	2240.717034	215.6917231	0.10144077	58.21581325	84.09857857	0.241805077	0.330331139	217.4877711	2.241729354	0	0	16.1193341	0	13.59918281	0.424270109	44.12584052
1096	38.72072508	41.15762029	4176.226488	13122.18804	3.157391233	43.0123275	2	2.092546455	3101.267672	205.1581651	0.177345009	95.10477843	46.89949134	0.2414225	1.064844778	205.3290535	3.138463759	0	0	24.54597757	0	21.19877633	0.452521194	77.23350967
1097	60.52998584	62.82788026	2930.793285	7249.72348	3.352753523	42.38674836	2	3.352753523	1935.577351	186.2444911	0.253446144	66.32433584	71.51434479	0.287882566	0	185.4049048	2.227727636	0	0	31.93864742	0	27.97268209	0.537870665	70.89728424
1098	23.33401259	26.95902219	7534.928038	13589.6812	11.25970889	43.46915389	2	3.324218569	3599.251421	215.2647643	0.291173644	82.82266915	50.00046083	0.356689582	7.935490318	215.350059	3.768629386	0	0	16.85302474	0	13.94844076	0.402227084	62.20081744
1099	26.65570888	28.4009604	3788.721994	8174.002006	5.70260726	43.46404302	2	4.510239356	2081.88068	175.395137	0.172380298	68.56277412	64.59976427	0.316710642	1.192367905	176.0400973	2.075953889	0	0	15.75065485	0	13.72787001	0.484993249	69.1718888
1100	7.272495726	8.185319581	5941.354033	23500.06673	11.43640648	41.37633196	2	3.758030987	3816.856193	218.6473073	0.093605418	102.770899	78.43445272	0.201802558	7.678375491	217.5143378	4.055800628	0	0	5.731620434	0	4.861229072	0.331559721	60.14882468
1101	51.60325713	53.21831094	3521.603444	8719.591008	1.327794236	43.11858138	2	1.327794236	2795.979762	199.019501	0.13878223	76.83019323	45.39284581	0.287684626	0	195.5020051	2.792754085	0	0	28.7020827	0	24.41547817	0.526861684	79.04715795
1102	24.73824458	27.88440829	4056.749145	11580.10736	8.778552936	41.54727151	2	1.462855662	2819.517348	240.036183	0.242070595	75.74259382	54.96818774	0.259435082	7.315697274	239.8005997	2.557412224	0	0	15.16030026	0	12.8537565	0.480409515	58.34235701
1103	17.40148339	18.69401749	6953.829721	20495.20013	11.12426467	48.67995458	2	2.687739159	1326.326447	280.0396175	0.213937348	105.8196449	114.9802808	0.253336084	8.436525513	280.885696	1.380767049	0	0	10.58210582	0	9.965318054	0.427329393	48.69986527
1104	22.30935217	24.5624953	5555.185165	21534.72031	6.338641437	36.34738912	2	2.62561404	4212.746215	187.5361855	0.174585529	97.55250713	57.6926904	0.205064767	3.713027397	187.3525812	3.39240267	0	0	19.39509579	0	16.0690642	0.279716234	61.64277881
1105	11.40289147	12.83586428	3964.460253	9445.823529	13.49362809	39.65354258	2	4.472766713	2511.715404	242.0740963	0.162101727	66.09910749	78.94887814	0.295628364	9.020861374	242.6145968	2.405413846	0	0	7.050696182	0	5.959808346	0.47734236	50.42699213
1106	11.36741919	12.33985614	2080.85859	10584.99271	6.115999671	46.07740635	2	3.03306301	1710.423202	234.9958281	0.078439888	62.70748248	63.75016821	0.164288885	3.082936661	236.1041924	1.925291712	0	0	5.445833748	0	4.807579834	0.577073762	57.52509692
1107	6.424943516	7.109344501	3832.952082	8627.558672	14.39485338	35.44251686	2	2.667895062	1028.059853	210.2933037	0.094463209	64.37442394	95.1308632	0.307607943	11.72695831	211.0345617	1.616424307	0	0	3.968899549	0	3.679694466	0.427279873	40.90224046
1108	12.60053038	15.49344789	3485.109092	10823.42276	17.68568412	54.24474149	2	3.494967238	2264.877242	200.1388014	0.231431313	85.32371636	59.97651317	0.243568601	14.19071688	200.2979015	2.493679553	0	0	7.218435962	0	6.392008967	0.492719054	74.48324179
1109	4.161972194	5.070116332	3199.764406	8483.453566	14.59491509	43.60369283	2	3.289455255	1868.55202	257.3257052	0.063098151	46.62112717	50.0025775	0.273876976	11.30545983	257.1086158	2.130346307	0	0	2.166607637	0	1.816594813	0.563525481	41.42683963
1110	9.953934399	11.3365125	6206.53811	17262.66528	9.761487941	45.33537094	2	2.232794633	4141.627657	156.1919498	0.110330863	87.72011504	56.72587658	0.264454571	7.528693308	156.8471811	3.282160008	0	0	8.403258588	0	6.857411339	0.311085339	75.1216504
1111	6.854768938	7.618818709	2973.336525	7948.031556	14.42687927	37.12253243	2	2.51430018	3034.902891	195.6325783	0.104401981	55.526464	98.8556992	0.272249457	11.91257909	194.9905458	2.807009171	0	0	4.856594814	0	3.857129332	0.43730717	54.22817999
1112	15.38244657	17.21045517	3549.304024	8778.548125	14.19354758	50.33418202	2	2.725770084	1973.23057	173.7052718	0.226796009	69.09411298	87.80157787	0.28790936	11.4677775	172.7683836	1.681572473	0	0	9.035309464	0	7.933865091	0.484226059	69.2141051
1113	18.91994326	19.89590008	3680.834813	10849.28706	3.228922118	45.82500106	2	3.228922118	2452.487023	252.8234764	0.087445794	64.6732976	55.21784255	0.253324428	0	252.0687763	2.120637003	0	0	9.404679002	0	7.952016801	0.579701868	59.81438316
1114	9.974240099	11.3498876	4000.367347	13200.35284	16.87817322	42.46726011	2	2.584680759	2578.788305	207.158339	0.175893478	79.28006122	97.28557673	0.232569759	14.29349247	207.6603039	2.469758992	0	0	6.956196638	0	6.009598741	0.397488061	55.56550504
1115	15.04710521	16.33573667	4285.851558	11414.29804	13.16019302	39.84773033	2	1.993597229	2944.145458	198.6608607	0.210544288	84.27837405	117.6300345	0.272981575	11.1665958	198.3092064	2.722446119	0	0	10.93240045	0	9.353748696	0.378368891	59.99703489
1116	7.998170022	9.102805774	3745.146621	9377.108288	11.27408865	49.0736874	2	1.922601668	1345.311203	210.2852424	0.09400143	75.28019352	59.94260035	0.285404197	9.35148698	211.5989565	1.979749943	0	0	4.049484823	0	3.722689225	0.534557378	64.5439745
1117	9.010053883	10.58593994	4305.734925	10643.11238	15.68072665	50.3111536	2	1.675302154	3798.85272	200.7062971	0.150932407	73.1491139	67.38987385	0.288031233	14.00542449	200.5750193	3.507556646	0	0	6.066133541	0	4.865184395	0.460027159	71.79631704
1118	17.24011985	18.40649875	3008.512332	13296.93868	6.851088683	56.12543825	2	3.438752353	2302.846536	222.578277	0.136453114	55.67905729	89.23208167	0.184509605	3.41233633	221.396227	2.104342016	0	0	8.855652642	0	7.388433741	0.571439537	58.74302664
1119	19.64772693	22.34968557	3156.802003	9162.622288	9.394475941	51.43414849	2	4.64028338	2334.075045	168.540828	0.198667124	62.57467334	53.72521633	0.256245903	4.754192561	169.0841106	2.391223624	0	0	11.18283945	0	9.478616078	0.517571874	74.90187837
1120	13.30351277	14.56309414	4815.756762	16507.09854	10.41452867	53.80914895	2	3.89216611	2337.599522	228.0423274	0.152665707	86.95467119	89.66327872	0.225849526	6.522362555	226.728474	2.758783192	0	0	7.85039076	0	6.941744447	0.478202143	64.45632237
1121	31.25066403	31.79162645	4974.02421	11678.83956	2.200080736	37.25334511	2	2.200080736	2252.538136	210.3858841	0.112707148	70.85031364	111.0936109	0.298688819	0	210.3074304	2.655078373	0	0	21.21623293	0	18.3838933	0.411727914	50.3503606
1122	10.21105157	12.38611922	9144.832233	17391.20917	12.06043857	43.891124	2	4.171802157	2034.660317	226.8216202	0.133863709	73.85024025	38.42400695	0.344619308	7.888636409	226.1187034	1.883769593	0	0	6.612854519	0	5.831121207	0.428940186	48.91843283
1123	20.4046983	22.2371122	2914.830245	11076.68603	6.146953745	44.94790073	2	4.58049598	3145.76488	183.8895316	0.14705855	63.3976978	60.73249925	0.208328403	1.566457765	185.4936222	2.542740882	0	0	13.29342736	0	10.75198853	0.473063097	68.76085287
1124	10.18284844	11.23169104	4162.333244	13856.75288	12.59882201	52.72708655	2	4.243033721	2575.842496	183.0578949	0.136707364	84.04277223	98.57783602	0.230995802	8.355788294	184.3564524	3.318600988	0	0	6.579011633	0	5.727410235	0.437543407	72.4832681
1125	24.98145411	26.19342446	3466.745138	10115.9482	5.335643149	52.69959305	2	3.734097752	1575.875339	193.1335117	0.154690931	80.4148628	87.61443319	0.255232526	1.601545396	193.5843894	1.399103004	0	0	12.57020444	0	11.46810976	0.540935059	77.39182666
1126	13.50438219	14.64880411	3862.505368	10924.92261	7.589703734	40.15243599	2	4.588735133	1834.220927	191.8740009	0.11234485	84.5941285	69.9143119	0.261201973	3.000968602	191.496292	1.919328441	0	0	8.485877243	0	7.671804936	0.431902561	63.15859425
1127	15.38907349	17.46599602	7719.976025	19167.89487	15.73009031	52.66051567	2	3.490756165	3382.778478	249.6312473	0.261425402	92.66361334	87.24898754	0.287117416	12.23933415	249.3733991	3.598475644	0	0	10.27646678	0	8.737739655	0.432211454	60.83700183
1128	17.92467439	20.23648987	3635.357924	9960.70557	13.34402413	40.34420272	2	3.619875183	4574.095279	257.1232991	0.261808104	58.86302973	81.96876633	0.267383123	9.724148948	257.2160757	3.92333101	0	0	12.43673256	0	9.141148003	0.49002432	56.69999534
1129	33.24159599	34.60626139	5298.701388	10924.86363	4.200385401	45.31362655	2	1.853815247	2765.523629	209.5924779	0.182617107	76.12885644	79.67203397	0.326605243	2.346570154	208.6070253	2.874808055	0	0	20.59156174	0	17.52074512	0.472927078	65.51901406
1130	33.1462094	34.02836405	3417.182301	8743.380441	3.38392182	38.45475331	2	3.296628186	1013.390417	202.6732441	0.140302807	73.65524681	97.90158065	0.281005277	0.087293634	202.9497763	0.409737842	0	0	18.15641039	0	17.00262621	0.48704161	55.83917301
1131	11.68930976	12.7846927	5231.511362	12599.4725	7.871866807	48.92180598	2	3.493755289	2926.972503	204.4652279	0.105038066	66.82084007	64.50422354	0.293394431	4.378111517	203.7869127	2.975317279	0	0	7.304397384	0	6.03756327	0.483497025	63.96833576
1132	3.111831272	3.906983555	3477.585156	8617.392536	15.07188267	40.56936591	2	4.736007088	3221.577553	216.362419	0.04985482	61.83542762	44.05037514	0.287523073	10.33587558	214.9386214	2.441651044	0	0	2.105775645	0	1.687865925	0.457597223	56.06494971
1133	9.473645534	10.94399959	4472.160022	11829.70901	15.17589183	50.57079192	2	4.031945938	3223.498755	214.8679004	0.152769281	73.20038129	74.45667266	0.274334189	11.1439459	215.7133185	3.148021949	0	0	6.006798978	0	4.960623185	0.476376526	65.72417828
1134	4.741747478	5.674860314	4015.903749	6520.359606	13.49882043	47.38763084	2	2.791948564	2433.956135	219.7573434	0.067256174	65.81445666	44.17435066	0.381150662	10.70687186	221.1209629	2.306844935	0	0	2.483465893	0	2.107640052	0.555514067	65.80630565
1135	9.715229354	10.85492693	2023.754026	7159.097489	16.74052917	36.41264796	2	2.616819516	1331.934574	193.0646297	0.16608759	65.07099469	113.3501395	0.220384052	14.12370965	192.0929897	1.558478874	0	0	5.829018204	0	5.297701863	0.454701308	50.6721151
1136	27.9105786	28.95677137	4087.298963	15683.50661	3.809489065	36.88146035	2	3.809489065	1617.803294	189.3128323	0.136514896	87.68351349	88.75587644	0.206734063	0	189.2869011	2.128181844	0	0	19.1892278	0	17.59541479	0.369579003	54.01511967
1137	31.86859463	34.81501201	4514.062726	14778.57261	4.180355835	38.08500691	2	3.083319524	3140.616257	245.9951512	0.179132516	86.47878204	40.77937779	0.233978544	1.097036311	246.5181746	2.328240028	0	0	20.5041041	0	17.4470396	0.45253188	60.40551646
1138	32.95807705	33.85802507	6430.816323	12944.60921	4.017203663	44.03714145	2	4.017203663	2284.371437	198.1898223	0.177278047	91.76670393	111.5627302	0.331905811	0	197.6384339	1.881788281	0	0	22.27754983	0	19.86507313	0.397262374	62.43860058
1139	7.8209853	9.47560435	2547.690437	8619.250742	19.5837953	44.64672254	2	6.478137687	3131.037907	222.9071263	0.160143786	66.77544157	74.10542341	0.228145774	13.10565761	221.4852795	3.180246428	0	0	4.952605875	0	4.046429259	0.482618992	59.85133704
1140	26.38151367	27.8942072	4279.739678	13977.01495	7.420998957	52.56708472	2	3.103626294	2429.550528	211.5637748	0.225162773	97.87270118	106.7993026	0.234419521	4.317372664	211.4048251	2.483246045	0	0	15.5577869	0	13.8771098	0.473983564	76.01667589
1141	25.34681032	27.32728936	5115.15534	14877.88626	7.692316955	37.37332098	2	3.076769825	2722.961909	187.5430865	0.220435621	82.69574453	79.35523164	0.255846781	4.615547131	186.180217	2.567198274	0	0	19.22151621	0	16.57900393	0.345913599	56.19513747
1142	21.17927175	22.24577204	3308.799776	9201.793154	6.194864966	36.2451635	2	3.715232853	2121.488277	228.882553	0.14795427	62.39143798	97.9192893	0.264479853	2.479632113	229.5497335	1.914059169	0	0	12.75807024	0	10.95655506	0.482675552	49.39991762
1143	13.03833903	14.86930147	4782.935923	17288.63067	11.56510298	51.50729088	2	2.444784696	2951.884784	217.3854352	0.165520111	106.48656	68.34820478	0.216701243	9.120318289	217.8469365	3.022341225	0	0	8.295278997	0	7.309484792	0.43938528	75.69463938
1144	34.28562815	37.68655375	5864.842267	15267.19845	8.635979873	51.17067002	2	3.026588534	2591.052806	253.3686617	0.339784059	118.2071795	67.3030136	0.277533171	5.609391339	252.193934	2.411494429	0	0	19.57688718	0	17.68068447	0.484312074	76.70350575
1145	6.308425892	7.063357834	3273.41513	9089.639709	12.54749048	45.41294619	2	2.941192923	3020.415896	214.9818821	0.084477716	66.9857606	81.46609577	0.264773972	9.606297556	216.2888684	3.296869051	0	0	3.822462077	0	3.144183272	0.501589885	64.13245242
1146	6.905535773	7.915858071	4909.355267	18844.70601	14.96599534	35.55043177	2	3.423141674	2920.757667	202.5672198	0.109917331	73.20752736	84.85845369	0.206674354	11.54285367	203.7167188	2.169012552	0	0	5.558472004	0	4.663807685	0.324627684	46.66659804
1147	6.683925114	7.434711745	6496.921737	16827.32741	17.06049813	39.47782161	2	2.431323919	2514.559263	220.8062766	0.119659751	68.78705934	113.3605792	0.278547948	14.62917421	220.7922576	2.198449606	0	0	5.012227233	0	4.260893085	0.362516334	42.959298
1148	13.90163476	14.7021068	3831.304765	7920.723888	5.357665067	49.531848	2	2.255067936	1463.482766	178.3801458	0.083889334	64.38346726	66.70921435	0.326012204	3.102597131	179.8034338	2.39741927	0	0	6.975818026	0	6.278143029	0.548388147	70.09594985
1149	25.50972707	27.17573309	5966.408125	12728.16231	7.231797482	41.4738684	2	2.50794222	1299.830947	189.7898501	0.204599594	87.42131437	78.5084391	0.319151924	4.723855262	189.5949665	1.592842541	0	0	16.4108215	0	15.29071929	0.400592596	56.43235647
1150	29.0314676	31.76194363	4371.313672	13531.84873	6.099161717	43.44481002	2	2.454653536	4261.193313	226.7026614	0.22034445	80.14970051	57.12604822	0.244164331	3.644508182	227.287651	3.631859383	0	0	20.19157507	0	16.12220504	0.444664484	67.9180922
1151	8.834014288	9.499183475	5247.376974	11761.69754	10.44323472	37.30797143	2	3.344157185	3447.932378	203.6234028	0.101112203	70.0467021	103.3964145	0.308504556	7.09907753	203.6726148	3.861344551	0	0	6.827735245	0	5.530454594	0.373959062	54.56684545
1152	8.94857529	10.13971819	5116.032277	12281.91729	13.78845286	52.74578474	2	2.538421417	1792.168069	211.3970436	0.129198422	70.06533544	75.31868432	0.294059496	11.25003144	211.1530935	2.05335551	0	0	5.089711491	0	4.525383024	0.49429011	57.66174998
1153	24.63344802	27.39142811	8504.973517	20394.38921	7.60464622	47.42110726	2	2.256259949	2644.653403	208.8357382	0.222239278	102.9757499	51.7085706	0.294296231	5.348386271	209.7737921	2.782685451	0	0	16.52969762	0	14.69050329	0.403635931	68.15813969
1154	4.436110069	5.446206271	4093.923614	11649.72863	14.6790499	36.32926242	2	3.428504249	3750.038291	195.8282717	0.070016113	54.48537953	50.47752059	0.260036461	11.25054565	194.7856467	2.679974576	0	0	3.645526112	0	2.757641828	0.378364877	51.7650401
1155	27.52610739	28.65201663	3722.206472	11007.34074	2.969654643	47.03240166	2	2.553063459	2725.956479	156.2243782	0.114324117	81.53746939	66.01071127	0.252703387	0.416591184	156.4767175	2.378311148	0	0	18.06224417	0	15.54741743	0.435175588	83.93075851
1156	7.840020642	9.311573064	5572.252764	12798.21554	14.58888146	49.10759306	2	2.146481347	4080.827395	223.7754005	0.124131292	80.13651976	57.61390008	0.303326658	12.44240011	222.7673792	2.770735166	0	0	5.367716642	0	4.320860669	0.448871264	68.31705197
1157	6.594807455	8.328777215	3830.270803	10491.83849	17.4306962	34.33615669	2	2.537931254	1882.278749	235.8225476	0.118819742	57.60146548	49.75452941	0.267437619	14.89276495	234.3259062	2.754689072	0	0	4.405755612	0	3.803909066	0.423196342	37.88313223
1158	5.463414229	6.627090442	3964.859818	11205.52382	16.56776046	53.61296612	2	2.061649928	3210.113211	177.4089495	0.095641141	70.90693287	59.98708398	0.261355277	14.50611053	176.9159454	2.105144871	0	0	3.609705287	0	2.967148478	0.456905819	74.44522129
1159	10.49024606	11.78893954	1440.247467	8291.928506	11.49042574	49.37574027	2	3.268331241	2011.203641	255.3296646	0.126618571	58.07579006	82.42923019	0.147988227	8.222094497	254.5072761	2.37469681	0	0	4.525536896	0	3.876735538	0.630443794	58.54852232
1160	15.51976481	17.27977108	5468.814307	12352.48948	9.364969882	46.9775464	2	4.203842292	2708.668267	222.9280119	0.160860544	72.48273802	61.08323601	0.306869484	5.16112759	223.7843351	2.952724654	0	0	9.481459068	0	8.034329956	0.482316256	60.45365614
1161	9.89877545	10.57137089	4760.464099	15782.84994	4.896120447	38.40339478	2	4.143239227	3125.906087	250.1336602	0.062493115	87.63269904	63.80841606	0.231728147	0.752881221	250.5659283	2.881926786	0	0	6.66166975	0	5.683000752	0.425888507	56.14296007
1162	34.69943552	36.2977179	3516.951405	9315.774731	3.497190573	43.20025776	2	1.849707629	931.9765003	186.0757767	0.1488495	73.58049073	58.52221289	0.274061128	1.647482944	186.1992268	1.731837887	0	0	17.637986	0	16.59985914	0.52161011	65.88785324
1163	8.72011533	10.44012629	4133.058514	12649.52118	15.97426038	40.34771457	2	3.298364865	4017.859962	219.7798424	0.149469533	66.23456489	64.59842491	0.246270752	12.67589552	217.6698761	3.693102495	0	0	6.688850264	0	5.201449854	0.403511346	55.83867707
1164	7.688663504	9.065977956	4121.001413	14240.69397	16.05095252	38.61022333	2	2.593773097	2635.048327	210.7945135	0.129675971	63.56441399	72.14524647	0.22443469	13.45717942	210.1996091	2.587602061	0	0	5.593039983	0	4.664662936	0.393306401	46.91744361
1165	15.5575166	16.1725102	3067.606634	9208.735808	5.722654229	42.66697432	2	3.027938433	3284.062499	234.7213241	0.105798582	64.10129386	123.6604659	0.249879526	2.694715796	234.5182081	3.30512331	0	0	8.933068751	0	7.182784045	0.538307801	63.57699516
1166	10.98271594	12.50960831	4124.924814	8098.820737	8.536886457	40.43890995	2	3.035378632	1961.683557	198.0188966	0.100869742	58.89752049	42.81974651	0.33745179	5.501507825	196.8759321	1.989908862	0	0	6.375086782	0	5.490247121	0.500101145	55.87425953
1167	16.19331365	17.1756953	6308.828966	14071.06138	10.35719885	35.50745848	2	4.711592761	2746.493791	212.9348789	0.1834235	86.80327162	125.2865119	0.309561478	5.645606088	212.7172652	2.148558181	0	0	12.50472467	0	10.84208884	0.330458912	49.16573676
1168	21.18169728	24.22241301	3469.311771	7785.685265	11.6694075	55.70618224	2	1.64004527	2366.01716	162.8565158	0.261210328	67.39487943	58.84770558	0.308246351	10.02936223	163.1975438	2.629938468	0	0	11.65438414	0	9.964585091	0.529566259	84.46811893
1169	16.08522433	17.06341049	4384.633307	12740.15443	5.067263424	41.41524535	2	2.195360719	2770.65739	192.503318	0.099383089	57.87473328	70.00517633	0.256040155	2.871902705	191.2265996	2.777529396	0	0	10.94724241	0	8.911564795	0.445978209	55.70592045
1170	10.92665964	11.92741581	5162.667862	12887.59669	9.193006846	41.88299639	2	1.359816591	4315.591532	216.6102318	0.11498649	70.67859816	79.60775541	0.286016188	7.833190255	216.5009487	2.897916762	0	0	8.233547533	0	6.393854154	0.414839085	62.14206616
1171	44.21979828	47.40473344	3386.093996	10383.00077	4.482161092	40.67694784	2	2.000873529	3270.080294	191.8566101	0.248186289	91.59386192	55.02213465	0.24591987	2.481287563	193.2229982	2.931688507	0	0	29.7550136	0	25.38052015	0.426037179	76.55355911
1172	11.51570521	13.0226811	5745.071159	18268.12749	13.0974693	50.02148356	2	2.633972656	2170.000212	210.6350337	0.16181853	119.0307658	79.05573991	0.239246393	10.46349664	211.7800544	1.815590235	0	0	7.442194937	0	6.830704184	0.40683579	73.05919516
1173	16.73637404	17.98476307	4227.507896	9668.732302	5.384139071	52.98258788	2	3.444596139	3235.362052	201.2446218	0.109635786	79.91691456	57.31457857	0.304219547	1.939542932	199.8980727	3.15059186	0	0	9.204176743	0	7.705177553	0.539614881	86.22906916
1174	43.5992002	44.65274047	3506.867654	9021.196159	3.779180297	48.61530574	2	2.725892156	2196.753116	228.6533576	0.214181052	60.61766623	128.4486804	0.27992096	1.053288141	229.9940438	2.31086222	0	0	21.17727837	0	18.02535449	0.586566854	62.26519229
1175	15.18817178	16.47451786	4554.488063	11045.10173	7.836419357	52.63378783	2	3.838238577	2992.258177	245.9604248	0.136273821	67.56556698	71.43459675	0.29196204	3.99818078	245.7176726	2.76556588	0	0	7.956602463	0	6.56462077	0.567780713	65.23057364
1176	20.37260922	22.75169767	4635.072301	14384.12738	7.026656572	37.48559937	2	2.122488108	1166.149967	189.5118265	0.157966929	85.52510861	47.21428718	0.243704908	4.904168464	189.9699604	0.930374762	0	0	12.57916499	0	11.78642426	0.421457304	57.88561087
1177	18.73060095	19.69970942	3683.672483	8344.523359	5.726887374	49.95232435	2	3.010870561	3468.958627	202.2828253	0.127995024	54.32689385	87.86434464	0.306253118	2.716016814	204.4029764	2.561735237	0	0	10.52919958	0	8.098733521	0.567620198	71.93637477
1178	10.21785125	11.51728291	5518.313088	13759.24121	9.800514458	44.9153157	2	3.550683534	2017.882246	253.4935413	0.109443893	78.98807742	57.61663611	0.286255871	6.249830924	253.3133152	2.515013937	0	0	5.88884941	0	5.236620621	0.487502754	53.2912004
1179	11.45449787	12.5616218	3987.393092	8522.745527	8.824239914	45.72388584	2	2.698584563	2951.501452	151.5130336	0.110578643	58.96437731	67.01932655	0.318732926	6.125655351	151.4301489	2.180286397	0	0	8.003502001	0	6.463049114	0.435763209	71.62840946
1180	8.458807672	9.141580682	3828.241768	9976.359905	6.251812171	37.70413931	2	4.459296801	3799.984381	203.023656	0.062516402	59.37860215	64.02174642	0.277316351	1.792515371	204.0445418	3.271482007	0	0	6.232045346	0	4.791177446	0.43358714	59.18164471
1181	6.894240115	8.245520682	6976.89223	16638.95986	15.81456521	49.20902471	2	3.260737952	2552.562802	270.2048105	0.11623485	72.46024919	58.92141232	0.295432585	12.55382726	270.81172	2.147304945	0	0	4.205679812	0	3.594162564	0.478671688	48.60919194
1182	19.48629331	20.877429	7334.550848	19951.07096	5.605074866	41.65494792	2	2.40626139	3532.902501	273.7435956	0.145041738	85.41548611	66.01421394	0.26880644	3.198813476	274.4205219	3.615694471	0	0	13.37203972	0	11.15644892	0.42747198	52.63868931
1183	21.40464692	25.28322081	2033.14741	10143.28629	11.409405	36.38009018	2	2.33971731	1133.94438	216.5333217	0.25260105	88.69531594	53.67470269	0.166973965	9.069687689	217.3846691	2.190356564	0	0	12.18692467	0	11.46339368	0.464443692	58.66598757
1184	18.44547221	20.65589694	6413.142057	16093.89438	8.233058442	36.34075993	2	3.838051131	1748.232056	189.1653096	0.167840927	74.63230138	51.48765566	0.284939427	4.395007311	188.8189494	2.527984682	0	0	12.98077118	0	11.64777372	0.368529383	48.45125463
1185	20.29547471	22.3889708	5076.497509	12522.9944	15.71041159	45.48291641	2	4.409018276	2242.041624	216.0702365	0.332774298	98.36418129	112.0181011	0.288445686	11.30139331	217.6328077	2.03218321	0	0	13.23995467	0	11.91257688	0.413042708	62.70865688
1186	21.45687568	24.06256986	6431.863384	13425.30485	6.751975607	43.43219341	2	2.853305881	3405.19545	195.6908182	0.172300484	106.0624508	41.92466631	0.323906375	3.898669726	194.7223169	2.99555053	0	0	15.108577	0	13.07497023	0.390639605	77.02515453
1187	24.11043932	25.62787234	9603.574712	17098.60196	5.797663589	34.91622272	2	1.841198217	2530.075736	252.8112869	0.175756326	104.2957325	64.98659172	0.359655126	3.956465372	253.6788839	3.054537676	0	0	17.6961739	0	15.82246746	0.343750346	47.67309011
1188	9.411108116	10.4448508	3360.785107	11634.99724	11.50730472	55.87844542	2	3.173692081	1857.01477	190.1048711	0.114322802	83.6775949	84.35679692	0.224115357	8.333612639	190.4184856	2.801903929	0	0	5.115612743	0	4.614674116	0.509656668	77.31832546
1189	14.70367415	17.52031905	3757.691652	8054.320288	16.08890752	37.35199507	2	1.984810408	1022.626836	223.7894045	0.241061217	78.88282954	58.10225414	0.318124607	14.10409711	223.4415247	1.890482308	0	0	8.460029876	0	7.951232121	0.459235016	49.86125902
1190	13.19325519	16.16845265	3812.823621	11274.88528	15.3833097	43.67284529	2	2.130692181	842.2424364	228.365827	0.207374454	74.0887303	51.6106365	0.252710577	13.25261751	230.3558021	1.730197024	0	0	7.126786143	0	6.747564762	0.48855952	48.91557296
1191	7.914886591	8.917423115	4260.174835	11754.85411	12.84802405	41.31956025	2	7.467934867	3205.585777	191.2944237	0.109035061	77.41853723	78.78468376	0.266011061	5.380089182	191.7897155	2.51129826	0	0	5.816073163	0	4.851586582	0.387030183	61.99077636
1192	10.63038462	11.60153536	3844.454897	10346.49236	9.917909032	35.69525719	2	2.084924179	1992.340264	235.6854504	0.112502201	70.64878336	82.93418257	0.270908969	7.832984853	236.8426911	1.976102311	0	0	6.735447973	0	5.923169204	0.44280763	46.92366676
1193	14.10634343	16.292511	3553.519121	9610.026378	16.8878595	40.28902364	2	3.014524859	3386.937087	192.4900333	0.251293922	98.59780429	83.25610597	0.26995152	13.87333465	192.0579608	2.068044266	0	0	10.49291038	0	8.998670611	0.362083402	69.08487235
1194	19.13945885	24.36741251	5176.331015	14810.55155	14.1468527	48.37863485	2	3.943295299	2845.096691	228.3608476	0.290420106	98.33026	40.09925411	0.258986413	10.2035574	230.6467152	3.384480445	0	0	11.88960464	0	10.42397082	0.455367526	70.00444064
1195	8.871146094	10.73688851	7285.840703	18292.30705	12.68659171	36.97993176	2	4.516059034	3379.864297	241.931736	0.123543046	103.3922487	45.7357703	0.284846298	8.170532672	243.7065257	2.969478357	0	0	6.722439097	0	5.803838452	0.345762273	54.31149582
1196	17.90816442	21.01630152	4422.482912	15929.26264	13.78932394	40.31021796	2	2.51156073	3602.651905	183.0942317	0.266565601	94.42320825	65.94838411	0.217302388	11.27776321	185.3235982	3.989749133	0	0	14.4766003	0	12.22933438	0.317108437	64.16473558
1197	25.57171461	26.8736224	3211.688801	7195.91739	3.49104701	52.88073096	2	1.780787722	2644.467038	245.506164	0.11769062	70.3724704	55.99397873	0.308590539	1.710259288	244.0238611	2.999928317	0	0	9.751963506	0	8.256777771	0.677112861	83.93345678
1198	11.31044802	12.25672224	5978.326286	15294.10154	14.32200907	40.77030397	2	2.755629071	2692.311161	198.8683757	0.171652266	91.84016365	128.5295294	0.281036388	11.56638	199.2930796	2.473233757	0	0	8.561756846	0	7.494525936	0.337380277	55.38880504
1199	6.749541327	7.532283558	3415.905103	8522.483361	13.97969545	53.70294008	2	2.315793671	478.883246	220.9509949	0.095625763	56.90208442	86.78099375	0.286127823	11.66390178	221.2418949	1.473880672	0	0	2.992851572	0	2.872967233	0.574346301	47.45013992
1200	14.95321043	16.24104192	7486.318761	17306.12549	10.07560813	37.43207542	2	3.241897946	3583.127799	218.1633611	0.169757662	85.40882342	88.49237785	0.301959689	6.833710182	218.6514492	3.18369901	0	0	11.98193987	0	9.973999096	0.332986107	52.68439476
1201	10.84733868	12.82824164	4132.186874	11071.3498	10.87814882	50.51995733	2	4.549775647	1942.239868	201.3013455	0.125650325	51.90710797	45.13413195	0.27179116	6.328373171	201.0385012	1.833556774	0	0	5.868131243	0	4.971559473	0.541679335	55.04916294
1202	40.13712846	41.28589488	2344.199263	6862.983993	2.297186821	52.0671378	2	2.150464589	2627.385329	221.6893233	0.137412819	46.25996254	76.33905371	0.254605475	0.146722232	220.5068804	3.546935072	0	0	15.23538438	0	12.00848445	0.700813563	71.93913807
1203	28.74868446	30.19990247	4814.954385	18029.7666	2.592085347	45.33524999	2	2.592085347	4496.772014	176.5888075	0.124782152	94.70023329	57.2175712	0.210768798	0	178.5479341	4.149776598	0	0	22.67153071	0	18.48234679	0.357106346	80.5307469
1204	3.951009257	4.960787417	3252.488176	7271.055378	16.39319995	48.05597431	2	3.455007636	2118.485391	208.0563557	0.067204533	49.05051541	45.60007796	0.309067774	12.93819231	209.1881676	1.754420062	0	0	2.142568843	0	1.775106419	0.550720764	53.48363114
1205	15.4646112	15.87145737	4537.953892	14523.32765	6.829718978	43.77857859	2	3.076905201	1854.013329	234.5400062	0.123328168	70.3223509	210.750599	0.238071815	3.752813777	236.1221433	1.788394061	0	0	9.803900401	0	8.688040454	0.438198585	45.62653123
1206	14.74549796	17.0332644	4238.398901	15195.77988	9.480540968	49.71218528	2	6.22871397	3892.963239	151.9400946	0.157854331	83.66656409	52.30094051	0.218089941	3.251826998	152.1245098	3.181494232	0	0	11.4779398	0	9.390414843	0.36316733	83.21807169
1207	23.55563268	25.58683915	6939.413796	15807.96693	6.348292067	50.61589013	2	3.338372511	2100.146884	171.5068749	0.177439631	69.74611791	55.00738102	0.305064301	3.009919556	171.3380668	2.407332194	0	0	15.04331008	0	13.12501548	0.442807771	64.74436853
1208	13.0788096	14.83881101	5044.453997	12975.67743	14.00193372	35.95433651	2	3.436512684	3618.233703	181.1074045	0.196507928	77.97719954	79.41274929	0.279934362	10.56542104	180.4657484	3.261706365	0	0	11.07934099	0	9.068657294	0.306614473	56.50860533
1209	23.22184241	24.89533297	4831.728859	11853.82308	6.234936823	38.57321247	2	2.580328689	2897.440569	168.7525164	0.168092791	69.59295911	68.14765222	0.289575609	3.654608134	168.5054886	3.142864393	0	0	17.5930972	0	14.66274777	0.368579482	60.49862928
1210	4.467847024	5.38930168	5313.051675	11616.00163	14.54502054	53.01801002	2	2.33043488	1593.820502	225.3183291	0.067579829	50.76346739	49.58366996	0.31384222	12.21458566	224.7483251	2.484971686	0	0	2.349826217	0	2.039414706	0.543535243	46.22888603
1211	29.7948899	32.4213965	3438.760951	12380.18264	6.069785789	36.59424046	2	2.031572617	3039.206597	183.2570066	0.212782724	97.24487208	60.23917824	0.217382465	4.038213172	185.1980062	1.835621962	0	0	22.26033376	0	19.33109546	0.351194264	67.43635556
1212	4.459044529	5.910795417	2733.29102	7321.710923	18.59405746	53.92076389	2	3.607199886	3470.339734	152.7128445	0.08751171	47.20851161	43.28434262	0.271833962	14.98685757	152.3926816	3.505317892	0	0	3.098712284	0	2.308362628	0.482319001	73.53760221
1213	23.68915981	25.89627669	3844.473439	11083.83127	7.618412486	47.66632764	2	2.365638745	1590.683163	194.1728064	0.197320809	66.56485854	63.65912092	0.257529138	5.252773741	195.1480746	1.960737938	0	0	13.02576432	0	11.66456686	0.507598963	60.77528833
1214	12.89783438	14.66813854	5111.988482	11229.18191	12.65856919	40.50441226	2	4.306947135	3499.094246	202.7319269	0.176265704	81.41070439	67.43286935	0.312828785	8.351622052	202.062213	3.264826092	0	0	9.559519771	0	7.926319612	0.385453451	62.11321834
1215	10.48023794	11.77375232	4301.351616	11200.73071	15.01422422	46.05389113	2	3.320053496	2253.252197	235.7943155	0.164481546	83.92141619	91.00081586	0.27746928	11.69417073	236.9899933	3.126234524	0	0	6.248541515	0	5.52607612	0.472714632	59.33193857
1216	28.56621872	31.51042867	6306.55011	19879.4192	8.274588948	47.04286462	2	2.462403581	1013.93808	181.416378	0.262870168	112.2089208	62.60166948	0.240836993	5.812185367	182.0949402	0.850370336	0	0	17.62755582	0	16.87208769	0.409369232	72.77602134
1217	5.287655283	6.128730167	2607.089819	5108.025296	13.53796302	54.93993777	2	2.122296123	864.3905757	245.9948301	0.072860578	45.46901411	57.19247449	0.337919756	11.41566689	245.5160992	0.965004084	0	0	1.785255698	0	1.632936351	0.6911795	49.80988914
1218	90.19124813	92.51171479	5193.195021	13935.10321	2.19678931	41.31695336	2	2.19678931	2543.154597	224.3949385	0.34618807	95.09125733	79.49282686	0.271492788	0	224.154156	1.836731011	0	0	58.08439927	0	51.39127016	0.430196707	63.40138927
1219	8.950893791	10.49790683	5424.559818	14318.12204	13.20259219	41.48925338	2	1.250563055	3999.964183	222.7472558	0.129343289	119.9876306	59.27614767	0.274763067	11.95202914	223.1458604	3.801503247	0	0	6.749933685	0	5.812369355	0.350638105	69.80411645
1220	6.476714444	7.329085269	3182.161325	6708.214322	17.83505599	40.67811488	2	3.61391796	2668.574703	188.6396341	0.120078428	66.98142948	95.1089362	0.321743222	14.22113803	189.1292812	2.080604325	0	0	4.249124157	0	3.565986907	0.449414215	62.31263971
1221	11.37708542	12.01818811	2629.063636	7111.101639	5.300440984	50.99166752	2	4.011924502	2320.878343	268.2238427	0.069896461	45.38229216	75.93764835	0.269919818	1.288516482	267.7027006	2.297842202	0	0	4.047272479	0	3.255364442	0.713866573	58.37827982
1222	28.53929676	30.53746696	5442.881448	9388.243272	11.96878436	53.21301208	2	3.279968014	3047.332752	208.3071855	0.366819448	99.73722837	114.7394719	0.366990471	8.688816346	208.4004167	2.131503596	0	0	16.81287818	0	14.64231799	0.486941878	85.25747426
1223	42.18171756	43.85211415	4023.537712	11184.172	3.053388824	44.88846522	2	2.722881836	675.3353527	164.4878234	0.166599354	96.04686975	59.55923963	0.264572233	0.330506988	161.9028676	0.386433347	0	0	22.58783618	0	21.82587141	0.48257509	82.9388114
1224	8.158739215	9.173645464	7964.105818	14245.51266	13.24310162	39.23859024	2	2.163396909	3488.564828	207.0807609	0.116919638	79.1983559	72.42726198	0.358588142	11.07970472	207.2920188	3.559904052	0	0	6.428010123	0	5.30823647	0.349380299	54.67755806
1225	12.72110697	14.05829904	3835.991754	14703.60503	7.952584533	47.78249999	2	1.833366274	3168.276438	158.9242945	0.114700535	92.47399946	65.58528837	0.206908046	6.119218259	158.835566	3.187362547	0	0	9.192405362	0	7.886201304	0.380069571	82.13106299
1226	42.19128082	47.46466257	3622.919886	12212.27624	12.35561107	44.13800735	2	2.899584612	3314.556582	204.5089965	0.562840181	116.148227	81.05018371	0.228789076	9.456026454	204.3057168	2.693611453	0	0	29.17407419	0	25.61988898	0.392768162	78.44182644
1227	25.14383009	26.07717473	6610.207418	13691.26952	4.321550009	45.31948638	2	3.713324938	1501.225483	202.8767768	0.139853433	119.4350963	84.90973759	0.325602292	0.608225071	201.1776439	1.477275115	0	0	15.62876383	0	14.71542487	0.414750067	73.23074238
1228	18.02605411	19.76047003	5561.091873	12000.59286	9.95239044	46.85794451	2	4.277597311	3776.938864	232.4613424	0.200848869	92.86649946	77.00775943	0.3166605	5.674793129	232.0912313	3.576283815	0	0	11.79466714	0	9.866663298	0.452644309	71.10755318
1229	5.712309628	6.730172043	4105.500256	9480.612227	18.34025554	49.40303578	2	5.031576306	2917.125847	239.5941531	0.109459234	70.54971766	74.47477737	0.302183591	13.30867923	241.2658932	3.013988079	0	0	3.326542904	0	2.775511003	0.514117549	60.70117484
1230	29.11022034	32.31978496	5596.74113	12540.99941	6.585366941	50.3218419	2	3.816440041	3295.994711	192.2684139	0.229213494	76.72254619	46.04748606	0.308568816	2.7689269	192.669061	2.999517251	0	0	18.39242559	0	15.25137529	0.476081764	76.31609098
1231	28.89469095	31.37572503	4834.671384	12891.70931	5.628263764	51.02575209	2	1.367144605	4005.968308	237.1994274	0.207487099	69.69923123	55.69415141	0.272738777	4.261119158	235.5710483	3.144014792	0	0	17.12293907	0	13.46401118	0.53403166	70.53604541
1232	9.117666327	11.03390477	5927.275302	11418.4092	14.54863894	49.09702621	2	2.507663463	2262.751188	254.6327071	0.139800059	99.57760382	47.15584309	0.341714696	12.04097548	252.8810471	2.59141296	0	0	5.065140481	0	4.558700523	0.500014548	67.35933895
1233	20.97097096	22.81976777	4197.669263	16429.47837	8.719134356	37.74766338	2	4.157088763	2364.166173	189.869114	0.201977432	95.22124851	83.80891327	0.203502168	4.562045593	191.0439679	3.026980197	0	0	15.45154862	0	13.78208138	0.342801942	58.16426809
1234	37.57390809	38.46871253	2362.93347	8560.640768	2.363145818	37.34584602	2	2.363145818	2250.974586	193.4024796	0.12711387	63.35478198	95.58974058	0.216315047	0	194.7326777	2.574725206	0	0	22.59217213	0	19.28395012	0.486772841	60.67245467
1235	13.87291962	16.2911918	3784.495701	10295.48021	6.018378698	46.64874392	2	2.145346738	3547.7312	230.8276755	0.100923113	60.56456463	28.66403961	0.268785666	3.87303196	231.2217942	3.377057019	0	0	7.788206638	0	6.100354324	0.560268891	67.06596263
1236	25.87793487	26.73995113	5430.018247	16637.14526	4.103004763	56.33492189	2	1.739042967	2607.946036	217.5721158	0.150346059	86.92420653	106.9803858	0.246067794	2.363961797	218.1253432	3.000134744	0	0	15.30777686	0	13.361734	0.483663049	70.25907027
1237	47.98127398	49.45072301	6476.217081	16066.36415	2.664294462	47.20940511	2	2.664294462	2849.197795	228.2114421	0.215504333	113.9672299	77.86052265	0.287288178	0	228.3656989	3.031235345	0	0	30.4552073	0	27.14484146	0.434261761	74.28815418
1238	7.273465765	8.698981986	3783.421167	13193.84734	15.71646126	50.02048501	2	3.391133998	2972.227033	253.9820018	0.12118781	54.40662221	65.0782363	0.222852172	12.32532726	252.3311602	3.071750218	0	0	4.295731135	0	3.412017752	0.530895193	50.1622605
1239	8.656567289	9.89834633	3078.819245	10401.8923	12.15549472	51.07396247	2	2.458899967	2774.026089	224.4290233	0.112487493	61.7067079	68.89439968	0.228386998	9.696594755	223.8383273	2.232173159	0	0	4.762999928	0	3.919825692	0.547184749	62.62336254
1240	12.68189296	14.23555833	4236.120099	14371.10493	11.46470428	53.98422182	2	2.409494739	2873.402041	242.8924724	0.158701428	93.4449432	76.55016302	0.22765996	9.055209537	242.4476356	3.008766144	0	0	7.195050418	0	6.261129554	0.506293771	71.88586628
1241	12.25296625	13.22774003	4587.397395	11565.36515	11.26107302	41.89563979	2	2.380238252	3802.26514	230.7151589	0.151539414	72.02901409	109.515965	0.284000794	8.880834767	230.4413529	3.34897222	0	0	8.560353699	0	6.844419469	0.441407139	59.38036083
1242	7.557700164	8.640166014	6803.717787	18027.82139	12.04174872	42.93407303	2	5.533421034	2321.741075	224.8614974	0.098636799	97.20389902	63.73053714	0.273995008	6.50832769	225.1413709	2.817635066	0	0	5.136763747	0	4.600195356	0.391323385	56.78937315
1243	4.711275453	5.522008986	7372.137101	15401.02414	16.71066093	51.2136707	2	3.736355116	1709.085198	224.1224641	0.082068493	89.83740665	67.17467526	0.32372041	12.97430581	223.8103643	1.751585524	0	0	2.879134474	0	2.633326111	0.441058767	57.33253258
1244	20.35179173	21.63031515	5039.317309	9050.149711	5.197067384	38.85684052	2	3.679061008	1498.879267	249.355337	0.1239707	62.08546321	56.70893177	0.357665574	1.518006376	249.1570525	2.071326717	0	0	10.85959085	0	9.714577883	0.522667192	45.90830293
1245	122.9701162	125.1924744	2602.112103	9387.550723	1.687902954	39.36223515	2	1.687902954	1983.070056	185.9463732	0.345821273	90.66339802	93.72705357	0.217029631	0	184.9367235	1.986338033	0	0	73.34740921	0	66.25641506	0.461199053	75.53004922
1246	10.13607957	13.44487817	3242.542096	17366.21841	15.64203589	40.68619802	2	4.36700479	3673.399142	180.3422178	0.170837879	90.14854046	42.54330039	0.157338045	11.2750311	182.0548836	3.231038432	0	0	8.427678659	0	7.047942437	0.304667807	61.7672838
1247	23.10487558	26.36125963	6677.029995	13889.71657	10.42702565	56.37984516	2	5.33428797	2521.215228	230.111186	0.265950928	99.19214893	52.69629254	0.324651737	5.092737679	229.5744881	2.827544961	0	0	12.70713812	0	11.30591405	0.510669771	77.97935321
1248	16.91478401	18.55993078	7208.608273	14881.06979	12.8994285	51.06514218	2	1.400178673	1881.858361	211.2652715	0.232130027	107.6092335	92.36123095	0.326333786	11.49924983	209.6486894	2.110380047	0	0	10.68861607	0	9.842762555	0.418097059	67.40886485
1249	16.33712082	17.04304161	5390.618416	13085.3262	5.745058967	49.10037008	2	2.199600528	4525.925339	214.4485293	0.120633222	79.17395407	111.9050636	0.291764158	3.545458439	215.0721459	3.422748053	0	0	11.4019485	0	8.975323493	0.450617793	73.92885296
1250	12.12656957	14.10244253	4230.011744	11024.79994	13.12943856	42.2880979	2	3.357051481	2258.890288	232.8414153	0.167887217	85.26561522	60.56287189	0.277290329	9.772387081	233.7557666	2.783785851	0	0	7.393329136	0	6.548313164	0.460002837	58.95488754
1251	9.959812266	11.87693496	6368.849515	12166.2395	18.1439423	49.15154637	2	3.833081977	2959.520352	232.9703184	0.189742753	79.06937205	64.16035969	0.343610409	14.31086032	234.0922613	2.665282005	0	0	6.375824942	0	5.401433385	0.457677189	59.57220243
1252	15.73727328	16.27743677	2830.328324	8637.628603	3.498640423	40.14251447	2	3.368871076	2644.286532	205.0724853	0.071532534	57.19979659	90.71157411	0.246803187	0.129769348	205.6452259	2.444764576	0	0	9.273485849	0	7.5954197	0.517361136	59.95221861
1253	27.71992284	29.05345805	3885.630568	12244.60718	6.181298511	42.66463865	2	3.14838115	1308.133154	204.6662193	0.193727744	73.31484598	102.4422158	0.240891091	3.032917361	204.2487717	1.18110397	0	0	16.48056687	0	15.15246142	0.453372886	52.33855067
1254	12.86183161	13.4473562	3694.712862	8671.291801	4.815334781	36.09718876	2	3.048498785	4385.87128	214.4028841	0.078450923	47.75433007	90.36708919	0.298779837	1.766835996	215.0607611	4.708030141	0	0	9.669668735	0	6.806824425	0.470773321	57.53467796
1255	17.74235355	20.44743322	2057.542859	6398.151291	10.84950813	48.73164854	2	2.75063843	1959.059511	241.6590795	0.202344809	55.15103111	56.14719085	0.243332224	8.098869701	242.7644981	1.971052299	0	0	7.348932424	0	6.273010413	0.646438653	61.35117969
1256	6.787857724	7.563519988	3585.924061	7654.287661	11.22312829	49.91715759	2	2.344663558	2654.700736	225.2037961	0.08127485	53.07508708	70.59387282	0.31902638	8.878464735	224.9285736	2.371807288	0	0	3.437854166	0	2.776547018	0.590953857	61.11226612
1257	14.64912106	15.79040529	4651.196747	11876.08929	6.900150779	42.25221717	2	1.661320132	1318.03664	253.8834533	0.113919844	68.73588809	66.48558659	0.281425319	5.238830647	253.1242103	1.963333998	0	0	7.860326327	0	7.184462364	0.509563589	46.33088411
1258	25.33651128	28.8299573	12445.87591	20577.40893	11.32746166	42.60350921	2	2.457359728	3362.599593	212.2145844	0.322552581	108.5820165	54.58266245	0.376881826	8.870101928	212.7861676	3.060420278	0	0	19.81195984	0	17.22494048	0.320153422	59.54297238
1259	14.32842989	16.05572631	3335.076047	8868.813577	14.06667275	44.50871186	2	3.112508765	2339.06793	244.441066	0.210955086	76.21979667	88.14543298	0.273279762	10.95416399	244.5186929	2.906905308	0	0	7.8842955	0	6.86263103	0.521047939	60.32707543
1260	38.61705654	40.48544317	1837.146898	8569.909422	3.285649801	39.64178547	2	2.754671525	2817.113227	238.6431089	0.168542288	78.05434489	67.53971691	0.176528967	0.530978276	237.7240647	2.199543062	0	0	19.98989527	0	17.02466975	0.559141186	72.02028593
1261	7.025803033	8.009048886	6738.760333	13886.90847	11.67491782	45.7081651	2	1.832443831	2206.533509	229.9724507	0.088255246	83.06864386	58.58669022	0.326717179	9.842473988	230.1383369	2.26210213	0	0	4.376883239	0	3.875483818	0.44839276	56.51088435
1262	16.9337405	18.40047654	5855.815754	8818.841752	11.24014498	47.20114838	2	2.032675865	390.4382751	225.1340335	0.195811271	91.34998338	78.58578826	0.399042755	9.207469113	224.6116198	1.08299196	0	0	8.58164894	0	8.402840595	0.503781188	59.44885752
1263	9.69397772	10.49706565	4739.912032	14871.2987	9.504127595	39.43314419	2	2.380173466	3356.600643	205.2210693	0.102477767	62.87867678	94.28024301	0.241694003	7.123954128	205.1632929	3.584137648	0	0	7.346377716	0	5.861231555	0.39537394	52.79410083
1264	26.97380828	29.83216898	5700.156814	15976.99476	6.237828535	45.32283037	2	2.249420803	1377.578687	209.8249	0.197379717	62.59807894	45.51803302	0.262956911	3.988407733	209.9469497	2.014393911	0	0	15.17610052	0	13.70099291	0.492063087	50.05892912
1265	6.565570066	7.660803705	3469.0688	8869.993963	15.40168426	50.9296706	2	3.865548866	2617.482265	219.7800157	0.105995824	65.20359735	68.98872941	0.281145243	11.5361354	219.4230739	2.227926152	0	0	3.617551447	0	3.032391803	0.538137318	64.05014883
1266	9.400805985	11.5889477	6862.704184	23395.89977	16.88671432	42.76496021	2	2.733294436	3681.9549	213.5789899	0.171201909	85.99211844	58.87588208	0.226801745	14.15341988	214.3688889	2.994597175	0	0	7.407688853	0	6.145947306	0.346231875	56.47737756
1267	61.62172404	63.68934679	5901.812585	13182.92044	2.603965665	50.71802372	2	2.603965665	1420.62759	239.8749869	0.262228286	98.01100757	60.45707048	0.309242606	0	239.4102851	2.045463299	0	0	30.69170825	0	28.64535821	0.535141889	71.67013397
1268	25.89093942	26.89310902	2967.047464	7774.920393	4.056177377	33.98768688	2	2.266224428	2347.071768	210.2777524	0.128278558	77.75544985	86.35343862	0.276210793	1.78995295	209.9391206	2.103708976	0	0	16.0685427	0	14.01524929	0.458681315	61.26876125
1269	15.34315905	17.0793394	4086.05621	10530.67495	10.32388591	53.14399743	2	3.993367067	1179.235094	211.0227369	0.166749552	79.86522472	67.47596452	0.279546512	6.33051884	211.0294462	0.9977029	0	0	7.548722448	0	7.03678011	0.541373449	67.61647435
1270	8.37267952	9.808390329	3182.967807	9573.35253	16.30463881	45.37440235	2	2.332660763	1765.167831	200.4958219	0.140787957	61.75873551	73.1507021	0.249520843	13.97197805	199.4390655	2.243032161	0	0	4.939389695	0	4.336840778	0.482024749	53.32145564
1271	9.832526965	10.72486861	3727.39786	11690.18133	8.781404546	38.91642957	2	4.542920133	362.4019801	209.5947744	0.090324316	81.13978086	74.0765903	0.241762848	4.238484412	209.1265828	1.410837662	0	0	5.504176043	0	5.384465089	0.452382373	49.07985704
1272	39.84253659	40.84881257	13232.7664	23237.88406	3.177533143	49.90971242	2	1.260042178	2570.397861	209.8048641	0.210548064	91.14435048	95.4572356	0.362833298	1.917490965	211.074562	3.140382604	0	0	29.12052145	0	25.60857543	0.357255395	54.38783353
1273	12.41906237	14.03790277	4019.197897	10815.28245	13.19856501	41.74196161	2	1.9168083	1928.949895	175.2255875	0.17115716	83.91874208	76.31860667	0.270936211	11.28175671	174.7847125	2.415066162	0	0	8.333060428	0	7.4914202	0.396780532	63.27030298
1274	9.007690566	9.602060442	4277.203131	12016.86514	10.35400403	43.90307242	2	3.344094286	2269.348961	211.2548126	0.100318025	75.43049186	121.7609087	0.262500627	7.009909748	210.9703665	2.538745529	0	0	5.769807635	0	5.034590958	0.441078607	56.58934617
1275	33.65947509	35.46593983	4100.107056	14535.17188	3.042825571	54.21786861	2	2.136896931	4451.415216	206.0430375	0.164293035	80.78640327	59.64406571	0.22001855	0.90592864	205.5720543	3.8331631	0	0	21.21759466	0	16.82444073	0.500157365	86.18136311
1276	17.10487291	18.16487865	2921.197746	9513.682929	6.050810868	41.78699598	2	2.90426817	771.9366903	177.9655677	0.112589328	83.75428471	76.92194788	0.234919644	3.146542698	179.3756588	0.385732844	0	0	9.269798631	0	8.865000056	0.481726634	68.18589022
1277	36.10762431	37.94284574	4638.123871	11774.75993	5.382886543	51.43735118	2	2.912428745	1676.480754	155.2462098	0.22635889	82.32941813	81.48948128	0.282590429	2.470457798	157.2369311	2.281059031	0	0	21.92378709	0	19.93463878	0.447910541	78.24474979
1278	23.28390286	25.97645117	7521.256428	18935.42897	6.018692095	47.14809574	2	1.726887449	2020.132434	201.7060825	0.17125441	113.420875	40.0305424	0.284285666	4.291804646	203.0776618	2.343216514	0	0	14.22434262	0	13.07989966	0.438242818	78.87275242
1279	5.486198534	6.532782476	2833.234784	8809.383109	17.10599129	43.94598381	2	3.980445432	3708.537754	231.0691969	0.099579664	53.46747302	71.27985367	0.24335032	13.12554586	231.2978814	3.126515831	0	0	3.566243507	0	2.692909128	0.509148436	56.7094729
1280	31.84524596	33.10482978	5104.54697	16717.67204	4.271180052	49.17124541	2	3.647225425	1707.295374	264.1118392	0.188792515	83.36064268	90.62298918	0.23391512	0.623954628	262.6506817	1.720482936	0	0	17.47464336	0	15.88100177	0.501306983	53.49710949
1281	9.858130089	11.36477339	2321.102777	6916.547655	12.2302865	40.56294997	2	3.519067159	1846.276406	211.0888149	0.12565807	55.64776462	62.03460705	0.251265492	8.711219343	211.9232098	2.159336383	0	0	5.315825868	0	4.580387753	0.535369516	53.77027509
1282	51.29828059	53.54368037	5263.11406	14606.56915	3.963163366	43.79927069	2	2.436053192	2522.023903	254.4995003	0.284484683	113.4356863	76.6961465	0.264881629	1.527110174	254.8091755	2.007542242	0	0	30.71514013	0	27.70255456	0.45997109	69.05583087
1283	10.56605161	12.36839365	4176.05148	18792.46218	15.10757421	54.87511382	2	1.783849428	2928.029874	217.1612898	0.171011328	83.69281343	75.75469598	0.181816357	13.32372478	215.3246204	2.748987286	0	0	6.726756079	0	5.754212643	0.45540559	65.95431768
1284	27.47486044	29.59885284	5096.252656	13589.98137	4.54177672	48.9642058	2	2.578237622	2976.937762	214.5823294	0.164584126	92.13126529	49.27478258	0.272727648	1.963539098	216.2348989	2.479808376	0	0	16.14613646	0	13.96117512	0.491856377	78.46726928
1285	9.465928965	10.544195	6347.018474	22077.74064	14.41568165	37.60286589	2	2.633435161	3990.681171	222.1890902	0.148904403	80.87549891	104.7252065	0.2232919	11.78224649	222.0951088	2.868802688	0	0	7.925729138	0	6.416991159	0.322095995	51.02603394
1286	12.02209955	13.98960363	2998.682815	12501.71497	12.15583778	50.37597774	2	2.923454955	1165.846968	188.1150802	0.151801014	78.43552276	61.24545636	0.193458443	9.232382826	188.6238371	2.06114937	0	0	6.489299023	0	6.046511006	0.49705033	66.46570442
1287	4.020734417	5.343528465	3132.793032	7451.21571	22.79652988	38.03862523	2	8.250853771	1847.794175	209.4252206	0.093894592	69.56974409	49.65015331	0.29599305	14.5456761	211.55189	2.264432118	0	0	2.608184344	0	2.309424338	0.425621268	49.0361341
1288	36.21852217	37.24779056	4071.907318	11452.72701	1.614992069	50.34424728	2	1.614992069	2999.691081	237.5829225	0.124048915	71.95346487	60.66726666	0.262286842	0	238.4365356	2.376787858	0	0	18.50301871	0	15.41784106	0.574310598	71.74078155
1289	28.93886914	31.98236333	4054.972156	13875.97078	8.190441902	55.04531021	2	4.710307183	2054.25354	192.0789723	0.263933189	63.17620574	63.78328238	0.226143832	3.480134719	192.007678	2.309524782	0	0	16.03737068	0	13.85564406	0.5212099	64.56016684
1290	32.07460244	33.65409706	6214.038483	14052.06515	5.233479463	39.48197647	2	5.187489469	1598.67102	203.2471759	0.202088175	77.65500725	78.93929417	0.306622259	0.045989994	203.99503	1.518669934	0	0	21.28624843	0	19.33605556	0.397153695	49.29307263
1291	16.92571049	19.41269743	6464.538465	19175.93554	10.46052346	39.78638893	2	4.169251647	2674.818655	180.5862079	0.194026215	118.4750326	56.36005113	0.252122424	6.291271815	180.862419	3.895705578	0	0	12.89038932	0	11.60885339	0.314129035	68.14807689
1292	10.87436749	11.48533473	2982.021814	8470.152578	5.659265492	43.10891402	2	1.715283215	3515.012298	223.5197965	0.073215632	58.37012077	85.59897754	0.260389138	3.943982277	222.9218615	3.541932745	0	0	6.306547414	0	4.911660839	0.548326756	65.72549754
1293	13.20304326	14.2619611	7526.436987	17012.93286	12.91821174	45.534256	2	3.480859077	3958.418047	225.1145912	0.188473754	88.1089914	119.7516704	0.30670865	9.437352663	224.8943939	2.389728518	0	0	9.988772907	0	8.221388865	0.377311071	60.36123391
1294	15.67006132	16.42438931	4029.307533	12072.36617	3.647207965	46.98234997	2	1.52692258	2339.310182	231.7796154	0.078157934	57.33404892	65.48366203	0.250241534	2.120285385	231.1537258	2.540032243	0	0	8.440300809	0	7.057051088	0.549647513	55.07445218
1295	34.18675006	37.03739243	6236.691977	22528.25212	7.849523786	41.01158311	2	4.011047052	2820.737838	178.7128428	0.310520479	113.5489245	79.93384701	0.216815717	3.838476733	178.8453191	1.924858962	0	0	26.6198336	0	23.74232754	0.305510834	66.08538624
1296	19.36890053	20.80420151	6088.590233	14552.1526	9.519894141	56.49785066	2	2.966665954	1797.931349	218.2100754	0.203104501	100.6937311	94.56154567	0.294979221	6.553228187	216.002581	2.749856329	0	0	10.93457941	0	10.05283423	0.480980646	72.50958082
1297	31.63551838	32.88623529	5157.820543	12013.49826	1.993090356	54.08445775	2	1.993090356	2046.674575	188.6642708	0.111291294	65.34869691	43.74166271	0.300374165	0	186.5663846	1.35034864	0	0	15.99220105	0	13.88403664	0.561125047	74.04768504
1298	9.216883579	10.80342621	4859.773617	13835.72472	20.37588596	39.03230764	2	5.879886703	2454.289512	211.9231264	0.194480115	70.14591285	90.04653352	0.259943518	14.49599926	212.9892298	2.904629175	0	0	6.773206638	0	5.793880206	0.371384031	46.00657875
1299	18.46773145	21.39330485	4319.225306	11896.6291	15.78159389	52.00106117	2	1.67912485	209.8299576	251.0653745	0.295319228	91.97359236	73.31079793	0.26635817	14.10246904	250.5934698	0.890528934	0	0	8.863213425	0	8.763475337	0.525470935	55.8866057
1300	20.76383035	24.0866461	2907.324186	7189.453086	13.99081406	36.49494512	2	3.138916664	1621.278603	199.7992839	0.299839931	70.92896639	63.92295013	0.287945758	10.8518974	198.901292	1.670760297	0	0	12.58007156	0	11.31571184	0.455027726	54.61762839
1301	23.98652477	25.39337979	5720.037507	15343.1445	4.276584828	53.27235556	2	2.77072785	4005.78459	234.0755259	0.147073103	82.7585033	64.93541564	0.271565688	1.505856978	233.067133	4.063660902	0	0	14.60856389	0	11.86874739	0.505191039	75.08441841
1302	13.12989573	14.97310207	4132.642326	12544.75113	12.74402938	45.88168209	2	9.912592287	1747.817589	190.7287644	0.175311642	82.43554083	70.46264852	0.247799054	2.831437098	192.0092796	2.437564656	0	0	8.140003789	0	7.374459921	0.438345888	62.68696043
1303	8.258898637	9.107693264	7313.939321	18047.25479	16.10861793	37.59212352	2	2.099682343	1650.012048	197.9055577	0.138307027	92.62112393	114.1906471	0.288390968	14.00893558	199.6012101	2.293320589	0	0	6.26960067	0	5.765074922	0.301955966	44.06152472
1304	5.987174424	7.078023895	2624.799654	11420.14767	16.28283559	46.13954853	2	1.507024354	2036.023466	226.6001101	0.101172855	70.68458034	74.81529808	0.186885689	14.77581124	225.284209	2.406439471	0	0	3.498671537	0	3.069038522	0.487397843	54.81307744
1305	33.39655965	36.56497918	5327.937623	10469.54911	9.86544472	41.64000721	2	2.328541499	2093.607993	195.5471321	0.354099605	84.26225724	72.30986328	0.33726489	7.536903222	193.9848564	2.084291646	0	0	21.76176655	0	19.40901036	0.418832042	61.49016975
1306	11.41302416	13.20637801	3853.519688	9221.172503	14.91879334	42.59978843	2	2.736970807	3243.97021	164.6192687	0.180348039	54.59902636	70.30001949	0.294731198	12.18182253	165.3169846	3.259011122	0	0	8.613593561	0	6.727206404	0.410567584	61.84673766
1307	27.3273632	29.39628542	4900.142995	8498.884433	3.662726784	48.21116747	2	3.202131925	3740.748132	248.1793506	0.140760556	64.44921369	38.05308989	0.365708856	0.460594859	248.4247162	2.310008217	0	0	13.94622932	0	10.94432413	0.599510423	71.97567567
1308	7.826973134	9.080200021	3781.052023	12183.35678	12.95716524	37.3667364	2	3.169746112	3048.346085	223.309267	0.108603091	75.33173869	65.15567099	0.236842596	9.78741913	223.0900027	3.072216241	0	0	5.600366676	0	4.688621064	0.40096625	53.01726591
1309	34.88860453	37.33032858	8816.966208	23553.17239	6.07997019	54.39917025	2	4.735845117	3960.814806	198.2591875	0.278326354	101.1467921	72.84277409	0.272379625	1.344125073	196.6580957	3.959777125	0	0	25.14671444	0	21.15983835	0.393502875	77.85048269
1310	19.12881262	22.47145666	3309.947217	14491.28399	10.58969591	41.84495579	2	3.124540187	3673.092806	158.1013748	0.223635427	89.67902631	53.29956172	0.18593923	7.46515572	157.165794	3.742225162	0	0	15.73851712	0	13.15123263	0.312490906	71.70122902
1311	29.75479603	33.71476018	3717.541475	12744.88337	8.30021864	39.7006018	2	5.146634242	1187.506035	267.0532342	0.268131738	92.63787248	49.87536701	0.225819799	3.153584398	266.2618736	2.125784339	0	0	15.66940186	0	14.73681532	0.504724707	55.36557782
1312	21.82654137	23.8318657	6745.710936	10670.22316	8.6304178	35.96556013	2	1.567274274	2399.699276	218.624199	0.207815103	95.66901105	61.25694671	0.387329838	7.063143526	218.8094514	2.463861819	0	0	15.23940395	0	13.57814681	0.377906624	56.11561191
1313	9.488786492	10.43150901	5275.099669	11477.93839	11.847358	44.66131775	2	2.747997184	2842.068182	236.5651096	0.121049043	62.11080646	86.31840152	0.314874213	9.099360814	236.7945861	3.138812569	0	0	5.979153898	0	4.905854706	0.482983972	52.07127583
1314	6.667525318	7.578953011	7918.964824	12844.85077	15.89825725	50.0915032	2	3.304814764	1492.346936	246.0592635	0.110264686	92.17610515	73.4702512	0.38138293	12.59344249	247.2876887	1.86302251	0	0	3.896079891	0	3.608613652	0.45877766	54.64404332
1315	16.72904727	18.81232183	4743.877064	15482.96598	14.00488703	53.38191098	2	2.517477962	2145.863561	194.9292419	0.24742106	97.81852931	89.15766088	0.234533736	11.48740906	193.3494759	1.71636004	0	0	10.47891812	0	9.463217749	0.434324167	72.52574635
1316	6.411802954	8.192881044	5012.806343	14972.52145	14.97253362	41.75862959	2	2.780864169	3025.041942	202.786101	0.102548028	79.24784481	42.20298507	0.250824324	12.19166946	203.1665056	2.756620963	0	0	4.643271179	0	3.922205235	0.388283567	58.36064506
1317	9.083813831	9.902846742	3617.677562	10807.59775	6.718173859	48.13803249	2	3.36776604	3403.280612	165.7821513	0.070701777	61.03912958	62.44933759	0.250787419	3.350407819	164.640611	3.61622053	0	0	6.211644688	0	4.91405827	0.459031376	74.35403073
1318	14.41793027	16.05407625	6278.349904	14582.70881	17.53398132	47.26867398	2	2.802861312	2899.358715	192.3198674	0.265388339	90.09056856	112.1749237	0.300960272	14.73112001	192.3758095	2.258802201	0	0	10.50466089	0	9.087891462	0.369681272	63.1021708
1319	13.67327937	16.71119027	3462.002397	11489.34064	13.73656741	50.63922522	2	2.246875141	2770.175258	230.8159475	0.199886129	90.38180456	49.72173366	0.231551265	11.48969227	230.4274739	2.630640234	0	0	7.763694224	0	6.758730692	0.505697901	73.00497516
1320	24.59903642	25.47802492	4236.915138	6469.277618	4.807735295	40.3689848	2	2.150420749	1005.650862	204.8858028	0.132344435	48.67180959	85.30142449	0.395744336	2.657314546	204.8599523	1.164181679	0	0	12.37176733	0	11.23462119	0.543290192	44.80497251
1321	10.2092745	13.06554179	3462.612413	13914.25063	16.48901466	42.00910494	2	4.229949261	3251.755952	206.0866795	0.178914119	70.48978289	49.32017553	0.199265679	12.2590654	207.002077	3.341014483	0	0	7.480757516	0	6.129340201	0.399630189	56.18262923
1322	17.10806293	18.24463394	3280.409149	8548.70553	5.754297202	37.62295744	2	3.070058101	2322.07589	209.0171505	0.112394823	71.24861799	68.58514171	0.27731654	2.684239101	209.8483326	2.040715072	0	0	10.3484782	0	8.93795643	0.477558829	60.33246
1323	39.51762877	42.85001583	4571.323356	11474.04361	3.438447561	49.46768379	2	2.040033068	2523.10982	160.6656125	0.181572277	90.12620969	34.07855085	0.284899894	1.398414492	160.8173245	2.853519103	0	0	23.20396547	0	20.42306839	0.483190945	96.90532026
1324	8.023991274	9.232660856	3924.937088	11174.21296	13.64192941	38.63226162	2	5.563119584	1802.003156	239.3317057	0.114207051	91.08584559	69.09460872	0.25994424	8.078809823	236.4536382	1.722634005	0	0	4.952919905	0	4.514972685	0.437315853	54.29663333
1325	16.21759713	17.9498604	3293.264508	13667.41206	6.666203756	47.07182312	2	5.138024386	1996.895405	172.722669	0.122435318	77.09901631	53.79592121	0.194170586	1.52817937	172.5821991	1.992236455	0	0	9.743205035	0	8.651148655	0.466557926	72.67573178
1326	30.66969633	33.84525043	4763.520581	11884.30279	6.197552719	45.76973801	2	3.861851829	3870.557488	208.3700628	0.230565541	80.30946817	48.96902397	0.286134738	2.33570089	207.1600355	4.269664708	0	0	20.40745493	0	16.59280791	0.458983626	73.71928626
1327	33.65961285	34.92557808	5572.279345	13600.52175	3.14830804	42.90220224	2	1.984812139	3714.022791	202.3150602	0.158115335	80.20649636	76.08456479	0.290634598	1.163495901	200.7202231	4.05983052	0	0	24.24054283	0	19.84843763	0.410318897	66.86159487
1328	19.52557813	22.59118396	3557.363404	16250.47788	15.68265782	50.72307542	2	2.879038754	2157.721585	205.5649639	0.320946566	89.41948861	84.59921606	0.179593695	12.80361907	206.8793731	1.877130141	0	0	12.3118859	0	11.01430325	0.43590386	64.45694809
1329	7.931159145	8.812290873	2959.713526	8687.591421	10.71001348	52.62990494	2	4.736533999	3507.052328	254.6692208	0.09284078	61.61454405	77.52452502	0.254111448	5.973479479	253.8790465	3.104755836	0	0	3.839397122	0	3.024887175	0.618607177	69.4417832
1330	6.763818112	7.926130388	3208.762949	6385.328979	16.66426201	39.327456	2	3.078534516	1514.07511	197.8251267	0.11551075	66.99648694	65.88556591	0.33445197	13.5857275	196.7023223	1.872786986	0	0	3.931146897	0	3.539981129	0.476629757	54.93399513
1331	7.748970801	8.705684944	3410.359219	10378.13913	11.26778394	42.80240375	2	2.664100107	1702.671131	190.6368268	0.091648442	74.50071616	71.12060128	0.247333621	8.603683831	191.0732673	2.174956686	0	0	4.698053477	0	4.225936647	0.454645429	60.06424239
1332	11.94704998	14.2948557	7176.182666	16688.65779	16.37587182	53.18980973	2	2.164839734	3945.733689	171.0190212	0.210601713	108.0199734	61.42445127	0.300701053	14.21103208	170.4496881	3.202802608	0	0	9.147923655	0	7.777505579	0.349002006	84.09541443
1333	7.339708818	7.944599625	2865.424238	10126.72382	8.100187986	56.16309075	2	4.094872041	2419.623267	189.7787808	0.065407911	62.74235606	82.0197892	0.220550461	4.005315945	190.4404537	2.389413269	0	0	3.819511605	0	3.221416362	0.561097526	74.39980813
1334	16.52783399	19.35404793	5134.94823	15718.53087	12.62369815	43.93187866	2	5.336162726	3850.582597	181.8932304	0.228212845	86.67470803	59.55282026	0.246239402	7.287535421	180.3468282	3.723188062	0	0	13.03815964	0	10.75152582	0.349489726	68.37531108
1335	16.49790275	17.80736381	2670.00041	9018.683807	4.656652432	39.10254101	2	3.524198168	3618.337144	224.2319591	0.096097806	69.86001285	53.66414095	0.228426088	1.132454263	224.4224935	3.383248912	0	0	10.34079313	0	8.297740751	0.497042692	66.51911299
1336	33.69583898	35.20574676	8240.353302	17927.38366	3.741935247	45.24083249	2	1.734245623	1370.596184	190.250476	0.17442191	82.90738114	61.99039351	0.31490508	2.007689624	188.8358811	1.308702921	0	0	21.67022262	0	20.04063785	0.405248884	55.08748485
1337	24.1050219	27.82562454	3004.002477	12809.80555	9.19671104	49.16437629	2	4.221214411	1842.515375	221.2787096	0.240584845	82.6439542	50.52916465	0.189960728	4.975496629	221.513177	1.874616679	0	0	12.6247938	0	11.3835124	0.527753493	68.68730267
1338	13.53965743	15.41800674	4956.401526	11318.75932	14.84216771	54.57693202	2	3.442043213	2411.144938	209.2283553	0.211108944	112.9251605	77.19992437	0.304537791	11.40012449	208.9000303	1.763975821	0	0	7.822213411	0	7.081959478	0.476946923	86.64577627
1339	8.048217052	9.861274969	8896.287602	15274.89567	15.08941732	46.76252022	2	2.682414649	4600.515522	172.0700926	0.132769273	77.79248771	45.15234949	0.368053459	12.40700267	172.860259	3.134018343	0	0	6.851021359	0	5.355786462	0.334537522	70.96080475
1340	8.663810515	10.65704362	3345.827338	12179.93278	17.7257777	53.76147554	2	2.959937389	1934.137793	189.2537242	0.158822142	81.26127415	61.9562851	0.215501677	14.76584031	190.862982	1.945695525	0	0	5.064878966	0	4.537443565	0.476276223	70.32978789
1341	50.06349276	51.31582251	5491.540267	15307.88246	2.791932309	35.84632546	2	2.517209855	1707.725933	237.6849329	0.212635712	93.01153929	94.19099604	0.264023687	0.274722454	237.7831487	1.718156088	0	0	33.40907019	0	30.64639835	0.387849376	48.03821645
1342	29.12269007	30.74528839	4653.473962	12476.73252	5.105758196	36.11551388	2	4.847564631	2139.588343	237.2397319	0.18053842	89.97509366	73.39222785	0.271653116	0.258193564	238.2861304	2.279133233	0	0	18.76652769	0	16.81381788	0.422655742	54.10775302
1343	69.78337345	77.79367352	4374.147292	11144.66704	7.746550685	38.84941165	2	3.622266738	1310.139427	269.217115	0.590835433	92.26024089	50.35137956	0.28186092	4.124283947	269.1560517	1.831460267	0	0	36.87607404	0	34.46335537	0.506138014	55.60509895
1344	11.15316393	12.07842201	3954.693347	9074.447887	11.7721118	44.44636359	2	1.56241563	2651.660789	213.4083875	0.139738927	55.50876487	104.1142086	0.303526785	10.20969617	212.8997514	1.888124865	0	0	6.764736722	0	5.508918591	0.506066742	55.10376123
1345	24.94331397	27.84347103	3287.359938	10632.45727	12.95874914	48.33849916	2	3.997525712	3067.127613	171.4556665	0.344268467	87.59244547	89.85132325	0.236164016	8.961223428	171.1168492	3.462809162	0	0	16.99183391	0	14.53341515	0.417342252	79.71724122
1346	53.21124373	55.25964659	3369.773552	9115.647273	1.816427078	37.83847659	2	1.679596749	1946.039209	190.3009591	0.156938195	63.99775364	43.17206575	0.269896674	0.136830329	191.4843232	1.67652902	0	0	30.43608368	0	26.52259815	0.501560266	61.95954848
1347	7.563599268	8.644009825	2123.757783	5448.897927	12.60884843	40.67554	2	5.875879199	620.6719601	224.4353537	0.096693831	50.83042321	64.24751629	0.280450857	6.732969229	224.4376781	1.144394586	0	0	3.256648371	0	3.07139216	0.593924526	45.31966219
1348	11.68895398	12.77583484	5340.984658	15257.70312	6.89134613	44.3138002	2	2.820511415	4240.655345	267.2362354	0.099696391	81.16954087	62.93645113	0.259287617	4.070834715	266.2038174	3.454055399	0	0	7.71001311	0	6.176646482	0.471582616	61.51599379
1349	25.92637057	27.56542796	6331.448003	13194.40877	5.648150371	48.62531331	2	3.420826501	4595.757602	216.4145967	0.190238325	83.03938912	71.98607313	0.324259677	2.22732387	216.0802555	3.730219797	0	0	18.17282944	0	14.39763063	0.444672343	74.87618364
1350	6.675414547	7.827494956	6793.834801	17566.36577	17.53250917	51.59050965	2	2.7176067	3492.689077	243.68497	0.124878232	96.05599002	76.62997571	0.278890758	14.81490247	244.9308311	3.549066244	0	0	4.485658787	0	3.816197758	0.428320484	63.91847197
1351	9.86313101	12.21994136	5003.742957	13016.12992	19.85635601	49.98083875	2	5.059453446	1781.971188	235.8108189	0.201643402	100.9400879	61.24293884	0.277679149	14.79690256	234.5062765	2.101035074	0	0	5.773157542	0	5.312375318	0.461390575	63.77058629
1352	40.53436238	41.42207169	3625.62911	8558.290388	1.342209186	39.38781967	2	1.342209186	4022.311179	179.7530274	0.113141871	60.20370392	73.91446533	0.29757494	0	180.2934346	3.446505463	0	0	30.0884924	0	22.91344112	0.434715639	69.23247572
1353	13.97467539	15.968092	5437.793579	13551.96994	13.74307021	37.15573767	2	4.973445711	2451.735507	209.7265456	0.203291614	77.81746612	71.59098101	0.286353939	8.769624503	208.2088457	2.274353198	0	0	10.18427591	0	8.834998749	0.367785047	49.40537181
1354	8.387851944	9.515879935	5964.814441	18226.66096	10.25491734	39.55515516	2	2.462330418	3811.056268	250.049803	0.098063122	85.71759719	62.45451861	0.24656679	7.792586919	249.547323	2.750370844	0	0	6.203968051	0	5.115240175	0.390160889	54.30368247
1355	17.28570601	20.22835	4995.371565	13452.36719	16.67849554	41.94924183	2	4.962854446	1656.899918	236.2562848	0.29825361	98.90438503	73.08157889	0.270785034	11.71564109	237.5306911	1.650979841	0	0	10.92860696	0	10.09680589	0.415886983	54.6441363
1356	28.41607021	31.75660364	4888.890318	13867.03011	6.124589992	40.55210239	2	5.418093675	2434.657549	227.3225292	0.206093177	103.6667415	42.06347407	0.260658512	0.706496317	225.986292	3.104058764	0	0	17.41971329	0	15.62680909	0.450071422	69.67382224
1357	16.63284483	18.16167784	6062.329262	14120.29965	7.071469442	42.52846063	2	2.198214545	1344.633192	225.8105545	0.133190488	82.23745043	56.15391138	0.300373618	4.873254898	226.3591989	1.326153868	0	0	9.743497337	0	9.01810042	0.457813711	53.06999083
1358	19.89568574	21.16541273	6484.389876	16421.83791	6.412300171	44.12125518	2	2.956283323	2564.937555	197.4138755	0.15335896	91.73205881	78.77603395	0.283084144	3.456016848	199.2406516	1.560394764	0	0	13.87500833	0	12.213882	0.386103995	62.7081483
1359	23.05953087	25.64963676	4496.775678	10056.92547	5.944280625	45.15037527	2	3.331094086	1257.244739	177.1065834	0.153594758	85.95788043	38.29368429	0.308978152	2.613186539	176.0572112	1.361118625	0	0	12.1522776	0	11.33526334	0.508434781	79.5331234
1360	13.14127348	15.03125745	7361.946625	24531.72816	12.93228034	39.77209381	2	2.854489943	2318.72189	250.1865232	0.185485385	93.5385734	72.02671828	0.230827795	10.0777904	249.2719221	3.50933224	0	0	9.40369401	0	8.389065459	0.361624619	45.70142154
1361	15.84154334	18.75863865	3820.528415	7846.909481	12.98561093	51.22403118	2	3.118793194	1627.292685	174.9099752	0.213397883	69.29129884	48.76649588	0.327452218	9.866817734	173.2338542	1.091350092	0	0	8.402510239	0	7.537711432	0.52418074	72.92412191
1362	29.10203276	30.13854696	5739.40987	16931.73777	3.901046454	53.3315467	2	2.454044922	2533.410336	186.4547496	0.158618989	82.9594457	94.37683787	0.253159212	1.447001531	186.7109142	2.894978834	0	0	18.7455095	0	16.32649401	0.438991285	70.43012406
1363	5.205377997	6.052351092	3620.593616	10863.62401	15.42760359	42.38146227	2	3.869613178	2495.813701	231.2637539	0.084091777	57.99119153	73.81146305	0.249968187	11.55799042	230.6110198	3.243655071	0	0	3.274655533	0	2.714605517	0.478499829	48.25155505
1364	4.811221225	5.663512146	3707.061406	9842.064718	16.28906947	40.97400989	2	5.106434575	3766.072232	177.1354465	0.083352642	65.22474291	70.33951474	0.273601513	11.18263489	177.6585526	3.654809794	0	0	3.82272124	0	3.003064472	0.375820747	62.7837997
1365	23.41102904	24.66934859	3968.165632	11906.40922	4.011364172	47.48904551	2	2.828443901	3921.964662	197.9136104	0.127599336	56.63678798	68.99294988	0.249969884	1.18292027	197.5476284	4.082936122	0	0	15.49543612	0	11.70513848	0.500016063	68.78467423
1366	74.26810829	79.07116191	4365.362293	10887.01191	4.539173266	37.8623473	2	1.901860403	1353.253483	180.0954105	0.398749027	110.5902383	53.56319609	0.286208707	2.637312863	179.8816138	1.376896956	0	0	45.51089443	0	42.91684585	0.422136273	77.73127149
1367	7.112643291	8.982165116	3671.627937	10339.25365	15.50910558	45.52933537	2	1.541019796	3897.883393	229.820661	0.118620026	60.22712873	46.0287173	0.262055454	13.96808579	230.3785796	3.323430767	0	0	4.786250315	0	3.670638702	0.483927627	59.23754997
1368	8.732701036	10.50107303	4120.731822	8739.032613	20.29982321	49.02190937	2	6.140258074	1453.82604	225.9573136	0.180936184	85.37162416	69.23590846	0.320436027	14.15956514	225.4967645	1.373633136	0	0	4.736061057	0	4.370184039	0.499561015	61.8330383
1369	15.42000825	16.36091264	3231.656678	9490.83722	3.557049949	52.73690552	2	3.557049949	1588.625372	224.0691519	0.071140983	66.47617827	48.04545725	0.254011258	0	224.8127714	2.457139505	0	0	6.375978919	0	5.709664114	0.629723667	70.90587459
1370	28.86390955	29.61704538	5890.334065	12912.75933	1.566888831	42.27707514	2	1.554467794	4108.004589	226.3316478	0.099908961	62.54878959	67.24488301	0.313264096	0.012421038	225.3890136	3.264540881	0	0	20.10754367	0	15.37102435	0.467465614	60.72756145
1371	24.30891215	26.4105716	5014.986048	18453.19163	5.945351431	53.85240068	2	1.505353427	1773.256979	228.9226639	0.177750204	101.487806	57.79830498	0.213693032	4.439998004	228.6028809	2.053375166	0	0	12.90709892	0	11.88649139	0.51102331	75.02231207
1372	36.64000166	37.64018436	4006.068653	9715.305902	2.998311745	54.93425068	2	2.998311745	2486.925555	230.6811117	0.162423921	84.54320477	93.25428695	0.291958261	0	230.9019818	2.600341053	0	0	16.91885095	0	14.80373382	0.595967982	83.93906775
1373	13.76886447	15.0195432	2749.638707	7615.655212	7.913549946	51.36220222	2	4.374072079	4144.723349	157.7922072	0.12406932	54.26693956	71.8662345	0.265273588	3.539477867	157.8774764	3.952088275	0	0	9.315849592	0	6.876253783	0.500593982	86.33121438
1374	28.52914429	29.19265344	6629.93113	14419.09568	4.045911865	35.45880999	2	4.045911865	3218.986457	208.7185656	0.156889718	100.1763462	141.9411051	0.314975661	0	208.8331419	2.630429452	0	0	22.7395807	0	19.67663652	0.310296996	55.02454899
1375	27.25901527	30.23244994	6561.288268	17425.51272	6.964290529	44.38498867	2	1.308030808	2538.387888	215.051396	0.225360878	95.25797962	50.26365963	0.273537445	5.656259721	216.1489868	1.921226903	0	0	17.70889043	0	15.67464652	0.424973853	65.33009496
1376	12.18756502	14.4089361	6487.785108	20502.93064	12.44751485	38.61616424	2	2.688868225	4180.797929	233.0113576	0.169490557	100.5144619	55.90529253	0.240370992	9.75864662	233.2909337	2.964763945	0	0	9.784030916	0	8.15563519	0.330823247	57.53550902
1377	22.84403105	24.3968088	6412.879448	14982.20559	6.604279626	40.98225716	2	3.497134904	1725.983773	179.3188326	0.172983683	108.5055312	72.14502918	0.299736105	3.107144722	179.7503899	1.852229611	0	0	15.76517884	0	14.62055009	0.359983793	66.61145775
1378	15.5803778	17.72802262	5853.186861	12625.31201	13.88305963	48.9370653	2	2.649289374	2729.907804	197.5048283	0.229974286	79.36593598	71.92349529	0.316756621	11.23377026	199.0111947	2.367881786	0	0	10.29044293	0	8.82342908	0.43368324	64.92045406
1379	22.51861154	23.89984406	8198.052963	12429.34957	6.565453785	46.42582172	2	2.949738649	3199.791594	181.9460962	0.17662077	92.67673682	71.79928985	0.39743506	3.615715136	182.9379963	3.168929887	0	0	16.35776341	0	14.01849162	0.377470871	71.59818779
1380	24.84357658	25.33793713	4337.120497	12618.23731	2.289489246	43.1652144	2	2.193063577	1477.259626	242.8087384	0.094783246	66.4232139	99.07398188	0.255796459	0.096425669	242.602726	1.832885404	0	0	13.71057457	0	12.36544595	0.502267884	47.19134028
1381	12.76453395	14.92481491	4420.844814	12459.02157	10.11011074	53.66598827	2	3.883307533	4169.053587	247.8615972	0.146514279	78.30257377	48.32205612	0.261900463	6.22680321	248.8140323	3.633071419	0	0	7.414708137	0	5.918712953	0.536315781	74.18551242
1382	11.01383331	12.81207217	4136.259252	11903.381	11.16193069	39.83330442	2	2.738465626	3480.872135	233.82083	0.134950406	53.55748633	54.42196479	0.257877308	8.423465069	235.0549483	3.353929874	0	0	7.600827604	0	5.823789546	0.471229555	50.5074485
1383	15.60653955	17.38949537	3344.58906	7893.220557	10.06730701	54.07005261	2	2.317015823	2535.544149	179.2477334	0.168457226	72.36508166	65.52206059	0.297619302	7.75029119	178.7727053	2.40152108	0	0	8.335707628	0	7.12904208	0.543201614	85.0225991
1384	30.36166157	34.03363545	6238.13924	18744.46982	7.026256658	46.99959979	2	7.026256658	2379.04397	225.2046245	0.253928515	108.7021923	46.9646228	0.24969927	0	225.6546593	3.095394528	0	0	18.42571862	0	16.64344272	0.451827013	72.98977997
1385	9.241782837	10.50717482	2249.937167	6425.96863	13.80030094	51.94722219	2	3.547488425	3079.660554	244.5654919	0.135256025	45.71124778	78.5988291	0.259331673	10.25281252	245.2125772	3.562396496	0	0	4.102289291	0	3.118194122	0.662598205	62.4713967
1386	17.95559497	20.39837101	6770.420237	20490.9485	10.85505751	46.55349701	2	7.778243623	1323.412972	218.0094918	0.212742807	102.2523068	61.58866292	0.248352176	3.076813883	217.7023475	1.388042506	0	0	11.08844199	0	10.42258224	0.419535679	59.38797947
1387	6.925937229	8.14107093	4243.621227	5745.003265	16.18922015	42.69317429	2	4.324529902	2648.392565	197.2261458	0.117045108	58.98592445	55.02209142	0.424845406	11.86469025	197.1489387	3.001115714	0	0	4.244121381	0	3.493543259	0.495585486	60.64719949
1388	45.46212907	46.90950685	3272.007261	10423.61031	2.107233726	37.22457282	2	2.107233726	1028.948845	182.6708921	0.14018329	76.60286821	56.15951811	0.23890907	0	182.5886893	1.402823238	0	0	25.61421616	0	24.02223664	0.471598952	61.62933343
1389	10.39734934	11.15998422	3069.156066	9590.57628	10.5994714	40.0878525	2	5.744818483	2061.101581	195.6942884	0.116457348	62.13765151	114.5352376	0.242434515	4.854652912	194.3715217	2.153811179	0	0	6.594239902	0	5.682117689	0.453503244	53.27936006
1390	24.52125382	25.3842566	5092.494115	16988.01703	3.978551972	50.19633101	2	2.122775693	3874.444782	231.6023946	0.144570428	61.28841479	107.3676914	0.230632981	1.85577628	233.015754	3.699924849	0	0	16.19416197	0	12.48307636	0.4909283	60.12404542
1391	9.867497641	11.25339383	2390.266559	8445.071911	12.163317	37.4680458	2	3.906857562	2411.64904	203.0276609	0.126624404	55.38017631	70.64469792	0.220599159	8.256459434	200.9134892	3.056519702	0	0	6.350745308	0	5.254413644	0.467502924	51.37907336
1392	18.13024896	19.42552462	5398.551634	17260.86534	11.30074007	45.24674955	2	2.690505349	3945.513426	218.4430314	0.228354196	89.18255435	130.5370174	0.238247597	8.610234722	219.3732183	3.924114626	0	0	13.61039383	0	11.23124849	0.38052431	63.0803599
1393	25.94697222	28.1077968	5071.604924	13711.22386	5.940005779	46.19272459	2	2.180029833	2768.891236	247.9730107	0.189330533	97.46624934	57.77445597	0.270012839	3.759975946	249.2584823	2.992199916	0	0	15.02194616	0	13.19891486	0.491311944	69.50226986
1394	97.07976081	99.91278572	4411.570657	18711.10973	1.260731744	47.9674831	2	1.260731744	3564.023273	230.0598329	0.318638041	102.230839	58.82172797	0.190789761	0	229.1933783	3.259476819	0	0	60.32745454	0	51.63075555	0.468161488	78.32802501
1395	16.70034192	18.90105428	3337.572896	10750.11349	13.30852147	42.8269937	2	2.763490744	139.6473709	251.3166655	0.225196622	87.2298006	77.24816352	0.236914196	10.54503072	251.2108379	0.484316688	0	0	8.319190118	0	8.253232155	0.5058046	49.75721518
1396	7.94217709	8.960449005	2890.743009	7847.821664	12.14340258	35.76671517	2	2.799609242	1849.221977	165.7570497	0.100488658	65.12902112	71.66648304	0.26919268	9.343793343	165.3557655	1.390358912	0	0	5.405406225	0	4.749723651	0.401962006	55.50919153
1397	39.02894578	42.36690402	3933.20346	10125.25339	5.850204206	51.73059726	2	2.7052192	2694.276825	205.4000678	0.269169183	81.90348943	54.58003692	0.279774907	3.144985005	205.1410642	2.72216008	0	0	20.70533606	0	17.86112324	0.54236214	82.50731211
1398	42.99481851	44.66305964	6315.422364	15380.66227	3.902950248	56.62341335	2	3.902950248	1738.516214	215.045156	0.238298232	94.45691596	78.72758144	0.29108581	0	214.8219045	0.716550253	0	0	23.39512882	0	21.45626043	0.500957065	73.03756683
1399	9.176483336	10.04180302	3574.971452	10231.03749	8.844227932	40.33661481	2	3.201803548	2263.545331	229.3562852	0.088348374	63.84089176	73.72448379	0.25894315	5.642424384	229.2005002	2.226945389	0	0	5.473568694	0	4.673431481	0.490716508	52.0060006
1400	18.88531266	21.12219848	3870.230913	13254.90824	8.864784633	49.89254012	2	2.279264221	2696.139157	179.8483821	0.185644935	92.80979558	62.03271218	0.225997049	6.585520412	180.2622146	2.00078668	0	0	11.97653769	0	10.49514442	0.444269491	81.69146546
1401	22.73820983	25.42933623	6094.056938	16321.16268	6.002530296	36.78238614	2	3.815037492	3279.378176	236.564615	0.168606822	113.250301	41.61279428	0.271871391	2.187492804	235.573176	2.866725389	0	0	16.15595098	0	14.163066	0.377124844	63.71129734
1402	7.669085093	9.402901055	3719.151292	7859.79856	14.62547002	42.47696057	2	4.829813243	2628.021066	221.5005943	0.118000257	61.36041946	45.69505393	0.321199361	9.795656773	221.6069221	2.522372977	0	0	4.615442394	0	3.82912653	0.500706214	55.98656676
1403	8.531267176	11.06314756	5271.77294	12844.76938	15.91619022	49.96821205	2	1.895815159	3973.504186	221.3585959	0.146603343	87.85150124	40.12376038	0.290992224	14.02037506	220.3865684	3.255952006	0	0	5.792319955	0	4.762000007	0.441817973	71.38739128
1404	9.132681005	9.879483425	2363.657938	6651.772702	8.896655811	38.0700368	2	4.451189101	829.0900692	230.6463288	0.083787082	57.56842827	82.12895526	0.26217915	4.44546671	227.2375742	1.972266583	0	0	4.227779389	0	3.94755525	0.567755049	47.558332
1405	26.28594842	28.1842931	8936.091953	21233.61178	3.576346199	52.04581301	2	3.576346199	2678.856181	209.9789301	0.143428756	109.0600525	40.8274242	0.296194223	0	209.7419637	2.570743023	0	0	16.0772014	0	14.35629464	0.453841482	80.91615365
1406	7.513807602	8.392015638	1231.121183	5164.461885	12.34640327	46.25209281	2	1.180356427	2069.299458	240.4465058	0.096944849	70.12422231	88.72762554	0.192495535	11.16604684	238.9152908	1.496207401	0	0	2.885772862	0	2.524037531	0.664080096	78.70242877
1407	10.57780562	12.37115442	4562.843603	10718.39516	11.68217645	45.20452887	2	3.934508767	2770.548706	232.5649747	0.132986935	63.08817866	50.97074167	0.298591212	7.747667679	231.1504337	3.009566483	0	0	6.324151407	0	5.225101966	0.506031576	55.92549203
1408	10.38074348	11.15318609	4277.500306	13370.10735	7.106003437	52.29920846	2	3.753272599	784.9678207	208.6788006	0.081915332	97.76605781	74.18837324	0.242384146	3.352730839	208.7941375	1.531584693	0	0	5.253306286	0	5.052103964	0.513319641	73.12690014
1409	14.5160686	15.50795224	6336.888924	14312.3298	7.538708525	49.57787311	2	6.670018565	2904.258918	241.0892473	0.128727314	86.13639943	83.43132721	0.306882745	0.86868996	242.1305565	3.080819001	0	0	8.861471978	0	7.618930278	0.475138174	63.44643059
1410	16.92435536	18.25127672	3141.524789	13561.41222	8.270623436	35.82760606	2	1.977608761	4893.986702	220.8554947	0.163899882	79.83079992	97.81100481	0.188082179	6.293014674	221.1916432	4.633530715	0	0	14.1955686	0	11.0144201	0.349197067	59.67416515
1411	19.88587889	22.21626994	6504.778064	16264.7399	11.96486313	38.83205516	2	2.830711365	2359.286096	233.3209903	0.256739831	92.95153101	76.27429886	0.285679217	9.134151761	231.7250392	2.468014048	0	0	14.02207194	0	12.4777283	0.372533225	50.49946355
1412	20.94709574	24.39380319	5996.850241	20840.32989	11.69551969	39.73577585	2	3.160401757	2717.562228	197.0150474	0.266886421	110.5046907	58.14437221	0.223453068	8.535117932	196.363026	2.963270938	0	0	15.71889936	0	14.03460532	0.329997557	62.53306025
1413	10.04392394	12.59018049	4824.639013	11138.74443	17.38537061	48.08850299	2	2.530622647	3413.394239	255.6228315	0.185063427	58.13395406	49.97764961	0.302231606	14.85474796	257.2520914	3.456919024	0	0	6.195438909	0	4.850424692	0.517078712	53.06709007
1414	45.07150378	46.64274947	3671.488406	12168.60915	3.669672144	39.24092983	2	3.669672144	3104.677567	212.2890419	0.225300861	73.30642144	97.31710336	0.231784457	0	212.8883096	2.895924526	0	0	30.81193164	0	25.60925328	0.431808324	59.32552882
1415	26.5381439	28.10186687	5190.353688	18542.06773	3.962250245	38.53385964	2	3.962250245	3250.087417	236.4312568	0.147594834	81.80619238	62.82903392	0.218703081	0	236.7395975	3.54063412	0	0	18.74507353	0	15.73820836	0.406958964	54.82637889
1416	17.2141251	17.86838535	3402.322973	7687.620135	2.997316208	45.10242328	2	2.997316208	2164.066583	211.7262734	0.06989429	51.33559205	64.05456846	0.306793546	0	210.1967373	1.736547102	0	0	8.417217532	0	7.00121772	0.593286462	60.14274484
1417	19.48724814	21.83557702	5391.547198	16668.50428	13.88647442	46.21941387	2	3.593002955	477.6024103	205.1250378	0.279316016	109.3391327	87.78578701	0.244403201	10.29347146	205.1703626	1.031050617	0	0	11.79888993	0	11.54777853	0.407418715	58.96311366
1418	14.01141247	17.17719006	3983.25215	12313.1874	17.50969134	44.27263338	2	3.515833046	2245.134425	237.2800463	0.255184473	94.96244882	60.28416811	0.244424688	13.99385829	234.9642709	2.938890079	0	0	8.688652119	0	7.789149844	0.444085323	60.29641943
1419	24.15049877	25.70740822	5255.298146	14619.28879	6.192166389	44.11914905	2	3.938798157	2341.020334	169.4536153	0.174877293	90.51154621	76.89534373	0.264423012	2.253368231	168.630734	2.391215451	0	0	16.89538173	0	15.00396464	0.378730652	69.20205836
1420	8.827683166	10.24470389	2998.22732	8212.773507	16.26818339	46.01096485	2	2.560908499	1899.705365	223.9540833	0.148303487	62.25594656	76.26722555	0.267436188	13.70727489	226.3942521	2.148502611	0	0	4.776027166	0	4.16010526	0.528743252	54.70504981
1421	12.70802994	14.54030953	3976.610919	15230.08177	15.83513446	43.97236635	2	2.289634727	3284.361804	223.0854528	0.213974699	79.42812355	91.35038933	0.207042982	13.54549973	224.0198584	2.643978804	0	0	9.014239365	0	7.521011232	0.408168594	57.36298856
1422	29.17351345	30.36997257	3634.730156	8809.983062	4.624933815	34.55385553	2	4.624933815	1462.215225	221.8982892	0.158151988	78.88706442	85.86429624	0.292070222	0	223.3145652	1.644934646	0	0	17.12586686	0	15.69753001	0.461925282	53.48472258
1423	10.58729707	13.23614727	5153.251785	18290.7598	18.00642574	54.18126666	2	4.552800252	1579.135997	153.1519248	0.197093274	92.89203383	57.2441046	0.219811007	13.45362549	152.2843031	1.590039965	0	0	6.806302163	0	6.281323776	0.406711294	77.37431983
1424	28.61275922	30.23204748	4808.913483	12303.56715	3.670809483	46.08022696	2	3.670809483	3457.162386	232.7259896	0.148431167	61.35445282	57.0861561	0.281017906	0	231.4745226	3.378000327	0	0	17.1782013	0	13.56128945	0.526040486	61.76823718
1425	6.371287944	6.959950089	3902.924851	10245.81418	10.0767124	39.06373514	2	3.154412161	4000.179877	200.169576	0.071243509	66.50897544	86.38192548	0.27584966	6.922300241	200.2904155	3.411826613	0	0	4.86327711	0	3.788590806	0.405365	61.5820546
1426	29.43752558	32.3133613	4142.704312	10990.16866	9.111079997	36.59349053	2	2.854557849	2392.126976	194.6577435	0.291054957	92.11800429	71.90615815	0.273755309	6.256522149	193.5417689	2.335033086	0	0	20.65740523	0	18.33680878	0.377094086	61.10475021
1427	11.39870748	13.91803134	6522.893548	15016.94584	11.81267762	56.29650963	2	2.011739976	3950.999938	211.6437117	0.150396371	105.5242058	40.04096693	0.302829257	9.800937645	212.8083035	3.519217605	0	0	7.247144506	0	6.139297181	0.461404094	88.29962836
1428	43.19803675	50.09376722	5770.818948	17993.24913	5.640986581	40.95089699	2	5.283033928	3111.586648	251.4118545	0.309141551	111.9802772	30.13184714	0.242838008	0.357952653	251.4454573	3.054203564	0	0	26.92094472	0	23.7151666	0.451012861	70.91359722
1429	48.27393004	51.39548835	5922.526159	17586.57513	3.631710946	47.13074059	2	3.631710946	2769.572955	194.5801056	0.249051728	86.92116798	49.51047193	0.251924822	0	195.2109538	2.703023564	0	0	30.99629696	0	26.8506691	0.443785309	72.38660178
1430	36.87867211	39.76588163	3694.989619	10227.62266	6.750175396	36.155748	2	4.461881845	204.1556731	228.1168083	0.266469385	96.14022295	63.75842254	0.265394852	2.288293551	228.6268922	1.083363758	0	0	19.33923165	0	19.13647873	0.481096318	56.60301997
1431	9.616699163	11.32447229	3907.176558	10389.35747	15.0139561	41.38861496	2	3.01819527	3167.769926	223.4473709	0.153107872	69.74614239	64.4452809	0.27329537	11.99576083	222.5524203	3.411575388	0	0	6.502518326	0	5.342076581	0.44449998	56.57462221
1432	9.530403417	11.30149262	3810.894871	11284.39666	16.84655924	50.98795559	2	3.625534232	3495.91941	181.4182833	0.170012929	62.39531954	71.0008076	0.252455864	13.22102501	179.9734784	3.818440807	0	0	6.602906977	0	5.218536148	0.452432817	68.59442206
1433	15.90682668	17.73599628	4088.91905	10847.50136	7.92958277	42.32418831	2	2.733507621	1755.945192	164.3610005	0.13649848	69.65372083	52.6286017	0.273754952	5.19607515	164.2513835	2.661644297	0	0	10.03834876	0	8.939276312	0.43802265	63.77867917
1434	8.210567482	9.62320074	5015.897991	12735.55755	17.37709084	38.18144861	2	2.769886416	2729.485337	156.2224724	0.148996071	72.19633358	75.05615665	0.282562631	14.60720443	157.2075984	2.421846239	0	0	6.696010307	0	5.664284427	0.310122663	56.23471061
1435	7.669251778	10.0106571	2845.846868	7006.585113	15.72107609	38.4531757	2	2.581458958	3252.813688	227.202192	0.128017646	49.39043472	38.30834712	0.288847147	13.13961713	228.4356779	2.609459383	0	0	5.124594013	0	3.915045426	0.489514031	50.07331662
1436	58.96216024	60.32835683	3082.54754	4395.708791	1.545960804	37.22379291	2	1.545960804	1469.662443	211.0912793	0.14034024	62.89515939	48.09166631	0.412201375	0	212.0272223	2.578642299	0	0	24.30048976	0	21.81046351	0.630093887	71.00972082
1437	19.04560619	20.15813155	2566.923536	5810.260035	6.815468494	39.16294927	2	2.454294512	1895.041977	264.116077	0.140698142	56.45708011	86.36986541	0.306418442	4.361173982	264.8160077	1.384650738	0	0	7.90705335	0	6.802469285	0.642832619	56.26844908
1438	15.16368815	17.25705065	2050.680603	7318.907077	13.65818681	42.58067735	2	5.700841912	1771.922582	228.9822839	0.214546864	62.48423046	79.65903729	0.218865619	7.957344898	229.062903	1.863314927	0	0	7.713321354	0	6.778679686	0.552966296	55.97235014
1439	21.90274329	23.32670155	8091.277261	22337.6077	5.170125727	49.50984444	2	4.347823531	4110.652783	235.8579978	0.15866934	102.8198851	69.36027592	0.26590778	0.822302196	236.791485	3.474846709	0	0	15.34865019	0	12.87410163	0.412215107	70.10705232
1440	49.35959737	51.89043392	4924.62733	13759.80759	3.968067117	44.80596167	2	3.498873969	2321.632619	248.8100583	0.26833867	80.93087487	64.92315907	0.263568438	0.469193148	250.3627404	2.432912026	0	0	27.98269073	0	24.55843033	0.50245886	59.23265546
1441	24.70513659	25.93403738	7861.294033	12130.01435	4.610095709	36.54212616	2	2.982454783	2200.981528	199.965573	0.143301885	106.863379	62.47302644	0.393235594	1.627640926	198.9798653	2.261132823	0	0	17.73678528	0	16.1111263	0.347863298	59.95498184
1442	100.6915123	103.9658812	7628.347749	23802.82345	1.612796268	34.23734344	2	1.612796268	2751.051715	226.9711648	0.342891266	113.9759163	52.89315873	0.24270008	0	227.282742	3.034974124	0	0	75.12080439	0	67.20167153	0.332598448	56.11709156
1443	6.313574328	7.555514433	4173.157705	12513.10375	16.71485942	47.68111882	2	2.706714442	3433.778353	237.5270584	0.112018675	76.49866626	66.76001096	0.250095428	14.00814498	237.3262116	3.496764649	0	0	4.092325815	0	3.368744641	0.466428292	61.12740341
1444	7.499480698	8.435536401	3001.957895	7917.943898	9.755385497	53.27257455	2	2.677747482	2161.203505	251.952952	0.078241181	57.53403405	59.63430449	0.274907041	7.077638016	251.3418473	1.842943067	0	0	3.144272326	0	2.662336766	0.644997184	61.97077228
1445	40.24277174	41.94008878	4222.052854	10286.26635	2.79466799	37.82255641	2	1.229361074	2258.925062	235.693423	0.164309619	80.83832874	56.01870229	0.291009096	1.565306915	234.3542321	2.550342319	0	0	23.39547159	0	20.59604553	0.488205095	59.95770925
1446	25.26130686	26.198279	6180.342688	16917.3466	4.985031356	38.09444201	2	1.396220397	1447.484966	226.3156603	0.157708259	72.05023586	105.184864	0.267574068	3.588810959	224.7921208	2.020602378	0	0	17.15646596	0	15.61849099	0.381722764	39.13930375
1447	11.23407984	12.97629512	4280.289784	11310.59911	15.82153707	39.94137946	2	2.58591969	2823.315644	189.0016893	0.186749417	89.37704461	77.06490563	0.274537893	13.23561738	188.6897267	2.719665247	0	0	8.267820918	0	7.170034033	0.361760453	62.02337409
1448	20.05444332	21.54729165	7043.565698	14506.27727	6.862073642	39.71226165	2	3.564514501	3153.3248	232.3470452	0.164349661	88.94774769	68.74798606	0.326849978	3.29755914	233.4276901	3.705471863	0	0	14.22544977	0	12.14616816	0.394340298	56.63805988
1449	14.46752304	16.27673038	4107.47436	10644.30988	6.670563098	34.72698314	2	4.261017473	2889.519674	227.8863397	0.111014741	85.79143895	42.37812978	0.278439156	2.409545624	227.0074444	3.486128593	0	0	9.73579277	0	8.371875462	0.421333186	58.63524798
1450	27.24766854	29.862147	5861.517055	17670.89887	6.088668123	43.86677434	2	2.45490076	2840.062786	230.9058052	0.205433921	81.7138992	52.83286603	0.249082673	3.633767363	230.7590071	2.706324417	0	0	17.57821315	0	15.05056417	0.447638459	59.32535625
1451	48.33127122	50.55963209	2771.617097	12415.48739	2.179189073	36.77878733	2	2.179189073	2425.162095	224.8905863	0.168904012	76.67289732	48.95137684	0.182498059	0	224.8620613	2.404845088	0	0	29.04747608	0	25.1863793	0.478880264	60.06274673
1452	9.159993588	10.66062044	4246.755971	12458.68197	14.09113992	50.76961101	2	1.790064025	2402.28629	206.5486077	0.136080939	69.56725758	66.67789618	0.254213986	12.3010759	207.3485347	2.05425904	0	0	5.514799751	0	4.726042072	0.484056181	61.49636141
1453	87.72890308	89.75239217	6646.864974	13069.77892	2.452184518	34.59202247	2	2.452184518	744.9454332	209.3851646	0.322702472	85.71596546	75.42924206	0.337119492	0	210.8477548	0.927944121	0	0	56.95261678	0	54.60043562	0.377623181	43.55825265
1454	13.27739098	16.07820859	5203.409448	13330.59384	14.73612696	47.26578007	2	3.820352899	1546.527113	231.7493064	0.204066609	114.1357242	51.42459465	0.280749354	10.91577406	232.2461952	1.670573667	0	0	7.562239162	0	7.088422421	0.466128366	71.40054539
1455	47.88080785	51.70022089	3872.006363	13074.01135	9.157328323	54.65804843	2	1.970587751	1755.584503	218.176536	0.478268439	83.95048907	92.57656428	0.228490636	7.186740573	217.8056822	2.65577154	0	0	25.37703493	0	23.01941189	0.519235098	68.48510577
1456	46.89719595	49.73653622	3218.158298	11076.01853	3.928066614	37.90566838	2	3.928066614	899.0772526	190.2736905	0.221226424	79.66497117	52.94666463	0.225137714	0	189.7569599	1.344918586	0	0	25.80501205	0	24.44121864	0.478834115	61.4372458
1457	4.474351505	5.063769836	3196.476404	11301.24648	16.96860113	41.93610741	2	3.789732307	3444.873715	204.246126	0.080153637	69.16345657	105.218099	0.220481274	13.17886883	204.8755446	2.864892025	0	0	3.249619382	0	2.6265429	0.412977971	59.07316318
1458	12.08040638	13.4036421	3031.960285	13509.88856	14.92990131	45.96813983	2	3.649055928	2965.757962	176.6280937	0.190513589	68.47057508	116.5519222	0.183290291	11.28084539	176.0644797	2.892856249	0	0	8.734455968	0	7.233021699	0.401260068	62.45218059
1459	13.11305453	15.05451589	3617.817492	6866.897551	15.21387792	54.30760778	2	1.807631973	1664.069854	185.6498066	0.205459098	75.49293119	68.99209547	0.345056349	13.40624595	185.9231067	1.868744759	0	0	6.535804325	0	5.899610356	0.550096406	78.87264689
1460	26.66953954	31.4276797	4158.0268	14362.65471	13.43925779	43.23503761	2	1.998621637	2524.443813	208.40959	0.381262888	106.2952491	60.95471585	0.224507224	11.44063615	208.95089	2.692164769	0	0	17.86609997	0	16.00916422	0.399721011	68.4436456
1461	13.78931518	16.17249716	6194.319262	14498.57327	13.01385052	47.4861379	2	2.663510628	2774.451917	165.1048574	0.192047278	78.00732417	55.29338861	0.299345258	10.35033989	162.6522884	2.993309689	0	0	9.93416544	0	8.478238909	0.385158813	68.37886386
1462	27.84425607	30.21460062	3858.670992	11717.26736	6.791637907	48.99274071	2	3.977993082	1681.932645	165.7358987	0.211041132	78.53667085	63.45690873	0.247732811	2.813644825	165.7208107	1.577922945	0	0	16.26320012	0	14.72003515	0.471343924	75.03273114
1463	7.177739814	8.689583954	3944.086945	11419.59896	16.58788251	46.61020288	2	2.256929712	337.0429729	246.3563508	0.120507937	72.28144138	58.81834061	0.25671489	14.3309528	243.8718256	0.946642796	0	0	3.614327147	0	3.532353868	0.507873793	43.6508492
1464	4.450809001	5.074416521	3151.236854	7463.261046	14.20031957	52.21042611	2	3.057651469	2399.270369	198.1554061	0.066109192	48.30993281	74.06475158	0.296880444	11.1426681	196.8546701	3.046000796	0	0	2.336217015	0	1.88926967	0.575522187	60.9692057
1465	9.690362232	10.32639631	4224.823227	12916.64998	4.702531174	37.86438511	2	2.031933746	3501.194277	160.190216	0.056624009	67.06142455	63.44844208	0.246467919	2.670597428	161.1526316	3.463742306	0	0	7.93160468	0	6.354987588	0.344195043	63.46491609
1466	8.815803365	10.83688298	5525.450062	12380.50368	12.90604235	43.58171308	2	1.608830723	3992.045466	209.7111099	0.124585743	83.71750088	41.62604384	0.308581723	11.29721162	209.8398293	4.122237084	0	0	6.49678065	0	5.292383034	0.39967093	66.41053695
1467	28.36085597	30.19715686	4365.805227	13284.24471	4.691297819	39.15810473	2	4.691297819	3645.649045	250.6417121	0.174947028	63.99739419	64.69883393	0.247353704	0	249.9899395	2.863621726	0	0	18.93705475	0	14.91720965	0.474021177	53.71144292
1468	15.34189206	16.80715131	4330.430268	10869.57363	12.38997352	49.98965831	2	3.961404363	1421.549555	232.5973328	0.198512502	70.86668548	95.27123648	0.284896655	8.428569159	231.5431203	1.280802346	0	0	8.096746341	0	7.371903235	0.519491911	53.87213297
1469	14.66537192	15.3184757	3203.232982	6464.563132	5.788425227	47.08372896	2	3.693772799	1909.518971	225.3019978	0.095009165	65.08335815	93.78124816	0.331330217	2.094652428	225.3587296	1.623567791	0	0	6.266854599	0	5.485132365	0.625980685	71.03546099
1470	4.880878636	5.447953886	6345.132132	13673.0394	17.4935887	42.89075192	2	2.867529228	1828.517545	247.9658348	0.088458611	94.23309091	105.3591588	0.316968616	14.62605947	246.1448855	2.127956918	0	0	3.176375307	0	2.900337935	0.405775445	49.5921254
1471	12.05578599	13.12130278	4457.342286	11391.81752	8.266564383	36.02184986	2	3.651777739	3726.12737	190.7535818	0.113155025	70.9714369	74.35530433	0.281235241	4.614786644	191.3979596	3.153012214	0	0	9.70336245	0	7.766329272	0.355800669	58.10968761
1472	14.41948005	15.98153464	7562.230486	17378.55898	11.76446693	45.82327014	2	2.419514651	2236.910484	234.459211	0.184467737	78.98555905	78.99224425	0.303207342	9.344952281	233.4312974	2.75738417	0	0	9.539369072	0	8.384764464	0.418511317	49.63523329
1473	19.403225	22.01581636	2844.225355	9557.876681	14.24932108	42.30569899	2	2.374418185	2223.347115	196.1836057	0.288643976	77.08845519	84.54308619	0.229334136	11.8749029	196.5616028	2.352478577	0	0	12.24988419	0	10.74395778	0.446279792	62.4020798
1474	16.96269324	19.27877553	7065.218308	15826.1411	10.40796953	41.85294295	2	2.27114471	1902.047526	213.6325058	0.192847149	76.88417241	54.85545464	0.308641273	8.13682482	213.0213972	1.752288771	0	0	11.17905894	0	9.974984504	0.411945712	50.38315694
1475	19.00656898	22.21301617	5137.627189	14669.10065	13.45336466	36.52235949	2	3.609020769	3182.333837	274.7852632	0.276162389	94.26930312	62.33061524	0.259387983	9.844343893	275.0050289	3.080168412	0	0	13.3655097	0	11.48952729	0.395497036	50.12457992
1476	20.65472177	21.63261735	5168.669463	9275.760204	5.569231167	34.61972221	2	3.27354117	3266.969462	240.0597521	0.138574229	52.57344078	86.14719392	0.357831329	2.295689997	240.1441631	3.206121956	0	0	14.28393615	0	11.05116742	0.464956849	46.77805369
1477	27.18623407	29.18438213	2691.487304	9124.521881	5.053884178	41.83681487	2	4.631336761	3132.952432	235.4870606	0.166677307	61.53986939	60.97829951	0.227783109	0.422547417	234.504216	3.283269535	0	0	15.13547956	0	12.18426202	0.551822368	62.53242804
1478	31.28112774	32.14915591	2619.007033	7252.861598	3.670691561	36.11822605	2	3.670691561	1751.23879	180.7644538	0.137694416	56.82737918	108.2642286	0.265300029	0	181.9668185	1.420926429	0	0	18.59791469	0	16.17944877	0.482772843	55.53621792
1479	18.89964864	21.13220651	3691.125342	14511.21677	12.47514082	44.36742435	2	5.148359535	3473.412066	190.5869367	0.255683483	94.08805995	89.71388463	0.202782989	7.326781283	190.9853942	3.206623238	0	0	14.00731189	0	11.89064142	0.370853837	69.77423511
1480	24.58162195	26.36009125	2916.901881	7845.404504	4.696143244	44.42242864	2	3.349689207	1003.523213	277.5404948	0.133324984	62.86514727	49.69368066	0.271029441	1.346454037	276.9552614	1.484467908	0	0	9.216958634	0	8.545603535	0.652358028	54.13081491
1481	13.90334454	16.09053571	4752.509074	9791.873557	12.05606345	49.03288939	2	3.637367956	2535.88778	183.6765786	0.178340961	77.926109	54.06497816	0.326759079	8.418695494	182.3875786	2.836536821	0	0	8.568008626	0	7.401636848	0.467636235	73.28561111
1482	15.61495483	17.35449713	3270.438313	13180.71089	10.33158648	56.00256904	2	5.26820256	3222.033704	218.4718073	0.177882452	79.46831235	79.80101855	0.198796952	5.063383923	219.0054225	3.439187014	0	0	8.902162209	0	7.450597569	0.522855003	76.05480051
1483	3.370738456	4.184839941	2919.04023	8040.630152	17.83302437	53.50267346	2	2.875897091	1482.392565	238.0050902	0.061602962	49.0534097	55.20689112	0.266343798	14.95712727	237.9919897	1.975433733	0	0	1.570642227	0	1.369745061	0.593636505	47.20989869
1484	36.77492359	37.97178402	8224.115592	16585.71774	2.834695444	52.01250274	2	2.332691204	3225.529178	241.158176	0.183632334	109.1193076	74.00897205	0.331486128	0.50200424	241.5252232	3.217844833	0	0	22.77041947	0	19.91196096	0.458545144	74.54630741
1485	15.98418423	16.92928539	4573.676461	9951.421454	7.114616229	45.90941486	2	3.635942	1853.069313	243.5988774	0.127551871	84.004989	87.55228769	0.314880938	3.478674229	243.4951363	2.173668529	0	0	8.375391914	0	7.559599957	0.527057506	63.18903707
1486	25.85242275	30.27475921	9989.480343	36074.74164	10.88109437	35.10902663	2	4.058975828	2624.208455	208.376827	0.31541243	112.038161	52.53955156	0.216859852	6.822118544	208.4323883	2.751008177	0	0	20.87024066	0	18.72724489	0.275609676	50.07095425
1487	11.32523298	12.72489994	6046.544783	16826.90505	15.45361492	46.44805071	2	4.53801362	4010.303334	191.3095521	0.188426774	95.93048944	97.55722656	0.264347741	10.9156013	190.0123725	4.305812574	0	0	8.930220138	0	7.437920683	0.343243473	69.16296117
1488	14.47543847	16.64889394	3941.752616	13875.19515	10.26951451	35.06190408	2	3.331692538	2152.498083	205.5575834	0.160060164	87.07714307	55.8575416	0.221236132	6.937821968	204.3967975	2.438301648	0	0	10.1512592	0	9.058644927	0.374205835	53.57325541
1489	14.18538536	16.72638215	6773.417406	10423.68672	20.2599279	54.91956316	2	5.999089902	428.0954056	187.6187418	0.289951204	71.4495911	68.87046979	0.393869651	14.260838	187.7412558	1.884479698	0	0	7.840159879	0	7.613436041	0.463290151	50.66928977
1490	54.18240735	56.07256003	5888.58705	19199.86513	3.10167715	53.29744573	2	3.10167715	1797.661995	230.7059753	0.269459761	91.25609679	77.36961773	0.234713047	0	230.5579248	2.17124369	0	0	30.50373938	0	27.81683712	0.486607582	64.13263016
1491	42.76165652	45.17015688	3652.59876	9872.78533	3.285232496	34.72359914	2	2.821833646	2364.40056	242.5405672	0.189947379	73.9497052	49.87063109	0.270055086	0.46339885	244.3699408	2.17537428	0	0	25.35851988	0	21.95709341	0.486523788	54.86482958
1492	7.183756478	9.012079446	4874.845043	10234.94451	19.30390208	49.44974748	2	5.688204427	3750.866992	272.9658218	0.146696197	70.07080544	53.6350225	0.322628255	13.61569765	272.5619795	3.112884589	0	0	4.329585782	0	3.452484854	0.519403969	58.21787939
1493	17.37441595	19.13244059	4890.710311	11148.90398	9.098429289	51.44351535	2	3.614315416	1422.85101	222.423121	0.170629513	87.1371431	64.74182793	0.304914459	5.484113874	223.2512027	1.54839261	0	0	8.866289653	0	8.206999964	0.5276388	68.48998952
1494	23.85040996	25.11944025	5662.591178	12606.87088	4.364255592	49.51277776	2	3.866972714	2521.617078	189.7690417	0.135177099	76.36053538	64.26345004	0.309948435	0.497282878	188.5061214	1.995707391	0	0	14.61556168	0	12.60142057	0.471647633	70.46125801
1495	19.87622314	21.21537534	2836.793023	9391.310532	6.36191701	35.2509775	2	5.351846293	3728.914759	239.958884	0.148751511	60.43879758	82.75080767	0.231989614	1.010070717	241.6852962	3.148180293	0	0	13.48080897	0	10.44570453	0.474462303	54.73308886
1496	29.34454639	31.45100013	7190.938525	16972.24196	6.241973327	40.16585831	2	2.036843026	2918.511918	241.363713	0.225791183	106.652163	67.78798695	0.297599007	4.205130301	238.333249	2.60339297	0	0	20.40903001	0	18.01041348	0.386243248	59.30281257
1497	23.27884828	25.11361832	4371.168963	14712.79809	8.240975188	42.26391461	2	4.702189743	4619.067973	206.8044537	0.224500445	86.73706043	91.3610292	0.229049283	3.538785445	206.3290365	4.478932119	0	0	18.35142903	0	14.64826562	0.370747838	68.24031049
1498	15.90741031	18.84595662	5676.637573	15776.28127	14.86342708	47.87588309	2	2.949403672	2412.058253	169.907489	0.249392841	92.71633102	61.3438993	0.264609101	11.9140234	169.3800627	2.696864948	0	0	11.14405694	0	9.890187861	0.37826537	70.71856551
1499	19.36752141	20.30328148	4520.329473	10991.64309	6.572448181	36.79233555	2	1.925468434	1480.742661	236.318375	0.142507905	85.63745366	101.5608369	0.291409068	4.646979746	234.3166771	1.957317518	0	0	11.83028942	0	10.90364637	0.437013847	50.39891467
1500	6.394392051	7.813314043	5292.206389	9627.91263	15.49747327	50.37953389	2	3.389959539	2489.645424	243.9419967	0.104056349	69.41206147	46.68724305	0.354702693	12.10751373	244.6160431	1.720583357	0	0	3.503070462	0	2.986092978	0.533013779	58.87587489
1501	40.08289112	41.64885201	5340.053459	18755.30269	4.195867147	45.68892378	2	1.89795904	3953.995408	202.6426972	0.237970309	114.6589511	102.4428465	0.221621686	2.297908107	204.7369807	3.50957843	0	0	30.09712172	0	25.79731803	0.356400766	75.28960933
1502	38.27913072	41.44746292	5421.475375	13699.05566	6.425765476	54.90263371	2	2.313417771	1846.009594	227.4886381	0.291145674	85.45461874	59.30152463	0.283542092	4.112347704	228.0147989	1.874661453	0	0	19.53565315	0	17.66769757	0.53845092	70.54104152
1503	18.91199326	20.36867987	5556.549464	17194.64948	8.909569689	47.33539868	2	3.493712248	3258.943858	204.4938233	0.193112086	70.64083567	94.9685181	0.244231061	5.415857441	205.2750667	2.621793004	0	0	13.38813383	0	10.96940668	0.419976174	59.5004534
1504	2.547326604	2.902897465	2191.390841	9748.099925	16.46026128	40.52658868	2	3.26582104	2068.760272	232.616475	0.043411234	59.62825095	99.17154528	0.183541399	13.19444024	232.1048269	1.989575136	0	0	1.525977028	0	1.306873402	0.486962763	47.18791991
1505	31.01920724	33.8984708	6431.219795	17544.1155	10.48615869	46.56797934	2	1.874293003	3832.467273	209.5946865	0.367566404	112.9231597	89.77036229	0.268243164	8.61186569	209.71586	3.446797924	0	0	23.05406914	0	19.80380099	0.361563278	72.27753459
1506	16.48851743	18.59775102	4253.106391	13197.98235	9.629361371	39.24468004	2	3.657080704	3652.719515	204.1528432	0.177627726	89.02939126	61.98451201	0.243715819	5.972280668	203.3490758	3.04928676	0	0	12.44861406	0	10.39935519	0.369297135	63.74204552
1507	14.05694293	15.28608601	3246.894106	10722.2949	10.43017098	53.39727262	2	1.907964496	2697.708658	217.028787	0.158479625	54.2910244	97.19135324	0.232432542	8.522206483	216.1253739	2.578926546	0	0	7.60109726	0	6.146334325	0.562754551	60.83520467
1508	24.05639193	25.41238337	3384.105308	8966.978545	3.636868577	44.52579888	2	2.560966015	3462.434852	206.4014821	0.116537431	57.00565316	57.45494515	0.273992578	1.075902561	205.0646512	3.679482405	0	0	14.27041799	0	11.09413707	0.538827888	68.34480199
1509	35.29942544	37.8358043	7390.480985	19477.59551	6.885931818	49.65533041	2	5.580107593	900.6387555	193.5986246	0.284260963	83.34972489	71.45101495	0.275065503	1.305824225	196.4515194	1.254515584	0	0	21.39955761	0	20.31378305	0.424529357	54.01952763
1510	12.93668361	13.51536259	4633.50967	14712.46975	4.959889414	47.75827011	2	3.964733983	2253.700174	204.1394156	0.07990382	58.10027512	93.42395848	0.239507629	0.995155431	204.1537659	2.395455025	0	0	8.044260205	0	6.778641394	0.476013977	52.72103894
1511	33.24767887	36.4921076	4475.178631	9479.244882	8.762965139	43.50673883	2	2.35243124	1593.990626	214.4175402	0.312142453	118.2571786	63.57527349	0.320699642	6.410533899	212.7717397	1.448758142	0	0	18.45352016	0	17.30289898	0.479575731	82.84841304
1512	10.44336288	12.20324138	4837.151417	11604.89752	14.43659735	40.86862008	2	2.178441501	2590.188936	220.6967212	0.159099486	82.09989279	62.96240465	0.294193956	12.25815585	218.8098639	2.68653285	0	0	7.001389897	0	6.07273709	0.418507509	56.45192515
1513	24.18373356	26.77768676	3354.125294	10668.431	6.58813593	51.93778833	2	3.6443139	3830.882296	257.0335853	0.191225092	60.46417027	53.19606698	0.239194996	2.943822029	255.9078614	3.199457114	0	0	12.39601319	0	9.550718259	0.605076766	68.00683103
1514	38.73403432	40.99002305	5731.4844	13508.72313	6.233310714	39.49781354	2	1.967910701	2894.273201	174.0927766	0.284525167	90.14124073	83.33498804	0.297890986	4.265400013	174.9760607	2.787960069	0	0	29.68380541	0	25.68810567	0.336807897	63.85126972
1515	15.3457881	15.87254492	2224.236163	7526.916862	2.478264758	52.75279215	2	1.189254292	1839.640047	208.9030413	0.053856315	52.43635547	65.63100558	0.228099811	1.289010466	207.4106666	1.813626981	0	0	5.934492244	0	5.074510526	0.66932226	71.05429235
1516	38.54829584	40.10651432	3146.227224	10010.8269	2.969494034	42.25856303	2	2.969494034	2145.403922	232.2865203	0.159848875	74.91684516	65.56639928	0.239128546	0	230.6826476	2.231929867	0	0	20.1478497	0	17.68597273	0.541199621	64.45271671
1517	28.36450249	29.92794786	4008.565644	8220.450586	4.131557158	41.02659138	2	4.131557158	2196.623433	262.6537425	0.147653403	64.77381086	56.75923671	0.327791342	0	262.3365853	2.057005893	0	0	13.83042231	0	11.8818113	0.581102778	56.28212393
1518	27.68286334	29.95157257	5428.567501	9518.739525	5.835948232	48.51579015	2	3.217234055	1290.056034	223.8691194	0.185769874	63.74852661	47.60455198	0.363180303	2.618714178	224.9284022	2.144736778	0	0	13.31166618	0	12.11058432	0.562524145	56.14368708
1519	27.63869179	28.36067017	4589.584242	10835.63762	2.885244994	46.93216639	2	2.712499442	2467.010526	212.8955034	0.119289431	65.12389062	93.45295521	0.297537649	0.172745552	212.6149043	2.33485923	0	0	15.95582764	0	13.49334875	0.511794956	61.15471068
1520	10.13784489	11.27179971	6886.622419	9420.780488	16.2662571	51.25952809	2	2.965113397	2286.902405	203.9432225	0.171590858	73.55772743	86.73016209	0.422300378	13.3011437	204.3884065	3.084118472	0	0	6.219362461	0	5.404558679	0.466892743	61.4440219
1521	41.36591889	42.50599514	2534.250316	5762.540411	2.370783275	37.20374035	2	2.370783275	1665.731478	224.8536775	0.132466443	59.63024367	69.83904183	0.305449468	0	224.6006286	1.681716695	0	0	18.25311355	0	16.06963446	0.611524779	62.38677923
1522	9.386142373	10.33474224	5288.632326	15716.21558	7.884191436	48.58392793	2	2.620988592	2061.59772	240.5940952	0.084821872	72.93038799	61.90938926	0.25178151	5.263202843	240.6936218	2.136221257	0	0	5.3442246	0	4.698407216	0.499431499	54.60926729
1523	13.23516485	13.82183977	4891.530126	10709.19089	6.223360602	36.21676989	2	6.223360602	3694.940236	208.0267594	0.097887009	67.40892177	110.0543508	0.313545132	0	207.8519673	3.635831632	0	0	10.15067425	0	8.057197119	0.39122805	55.92803727
1524	10.83151028	12.09855353	2875.101104	9628.838008	16.16356452	41.44448286	2	2.393586824	3055.027003	216.2596765	0.184024021	63.66264735	111.1724063	0.229935629	13.76997769	217.5853194	3.15014153	0	0	7.1824125	0	5.844340033	0.460431659	56.40391781
1525	22.60234159	26.62944578	6605.45713	16490.78303	9.836125346	42.14223011	2	4.25841143	3643.298629	218.387271	0.252668464	109.7901095	42.73080167	0.285997075	5.577713916	219.0742176	3.163711371	0	0	16.43069897	0	14.15717114	0.373641396	69.08799943
1526	25.37868193	29.52175152	3041.232695	7387.888648	9.167274321	35.47704142	2	2.988596224	2936.965577	234.4436313	0.253938379	55.89451614	42.74476543	0.291609676	6.178678097	233.4197738	3.555334663	0	0	15.79556275	0	12.6404109	0.501927999	51.71292471
1527	17.44158137	18.86858672	3180.191237	8352.497448	5.565441784	46.30799042	2	2.818357806	2270.644072	243.5379191	0.112602994	67.22843936	54.03187035	0.275754538	2.747083978	244.1186514	2.721531122	0	0	8.060102876	0	6.928309225	0.602770581	66.21261139
1528	7.840675355	8.691944575	4087.19171	13903.15468	11.52821318	40.62725224	2	3.59288083	3264.844771	222.0088088	0.098406094	61.07215915	87.56622851	0.22718805	7.935332351	220.8165029	3.24851616	0	0	5.587012105	0	4.456312278	0.431641781	51.45094874
1529	10.09453807	11.87193573	4439.670061	11941.11307	15.44479135	44.46070685	2	1.701455831	1965.407551	212.2511404	0.162252851	93.50552966	65.81446929	0.27102917	13.74333552	210.8672212	2.071126007	0	0	6.302295046	0	5.714127122	0.433938722	63.04367455
1530	41.13757434	42.79018124	4098.192192	11135.27113	3.14173925	38.54924824	2	2.175597815	1841.690564	254.0561826	0.181742551	119.0815792	65.16280336	0.269025638	0.966141435	252.0505677	1.58889242	0	0	22.72395873	0	21.11595341	0.486699113	73.12108345
1531	16.53468671	19.33545033	6054.741868	16361.84016	9.880535114	45.16015119	2	3.263389502	1957.627023	216.8052116	0.179793833	96.43488554	44.45662931	0.270101029	6.617145612	217.6069553	1.739019961	0	0	10.04723393	0	9.138164835	0.447333657	65.48855086
1532	8.083619508	9.616097886	4213.87703	12420.45653	16.39643662	37.68839348	2	1.653359154	1820.8181	256.5012305	0.137448966	75.718665	66.24655244	0.253324067	14.74307746	257.1798554	1.872676329	0	0	5.150074534	0	4.608929442	0.429843347	43.02468413
1533	63.41514784	65.31455439	3591.500512	10387.59909	2.651990106	38.91978932	2	2.651990106	1605.503241	210.3818629	0.238986456	93.42192359	75.31624065	0.256919302	0	211.2661656	1.242244638	0	0	36.46556953	0	33.62506579	0.469762873	67.33270178
1534	20.79856553	22.26175796	2625.956185	7622.881427	5.685512875	46.50823785	2	5.685512875	3215.349016	230.7643199	0.138499096	53.11565648	68.25611361	0.256219904	0	230.189843	3.332273108	0	0	10.21368578	0	7.945933762	0.617957606	67.33377918
1535	29.60668702	31.63572596	5449.637161	13135.46827	7.052371664	54.62916432	2	3.227650319	474.515856	170.961454	0.229398363	86.07967832	73.77124581	0.293226056	3.824721345	169.7095194	1.948625091	0	0	15.75101077	0	15.33077151	0.482185511	70.32512391
1536	28.4995147	31.86240969	3452.674934	9540.185647	9.877645742	45.01665322	2	3.243601987	1600.955426	209.4532113	0.297679031	79.21044039	63.78626362	0.265736318	6.634043755	209.8530251	1.085489621	0	0	15.3935453	0	14.00616398	0.508547281	65.13230411
1537	11.19398875	13.08659286	7384.202439	14691.15076	18.6341256	42.4415487	2	4.551033936	1467.610935	211.40901	0.214603437	93.71412042	74.64463625	0.334499855	14.08309166	212.3897529	1.633461894	0	0	7.595133968	0	7.051497364	0.370063923	50.13944739
1538	9.912177824	10.81092584	4505.061612	12891.95842	8.952846822	40.67917307	2	0.679987265	2372.824751	192.7585405	0.09738394	69.43312905	77.71429465	0.258955936	8.272859557	191.7663283	1.567756289	0	0	6.816182533	0	5.849671739	0.40985	54.76466594
1539	16.34874722	20.44619938	5189.898689	12093.95404	13.45655383	50.62650046	2	3.536117912	1811.012944	184.7917382	0.230992484	75.81039166	38.67017188	0.30027441	9.920435917	183.9949992	0.969551567	0	0	9.4067145	0	8.423997862	0.484731292	68.69365245
1540	3.530728837	4.522375265	2953.186452	9135.929495	16.10189691	49.41441458	2	2.647042242	3191.046114	238.8344339	0.060277376	59.33113473	45.28399901	0.244284732	13.45485467	239.5484605	2.844176539	0	0	2.029266431	0	1.616696582	0.542106841	59.27799679
1541	6.200838773	7.036242136	3004.617014	10049.94634	16.14019493	36.09699357	2	4.423865985	2657.228689	239.2696455	0.104688944	49.28641176	95.83131252	0.230158369	11.71632895	238.5964445	2.685008033	0	0	4.180313943	0	3.328858559	0.463159956	41.43741651
1542	15.02547473	16.46724962	3120.879743	11452.2619	15.52899626	40.68097019	2	1.929962846	1039.622079	177.9863887	0.23820674	95.68755591	129.1862286	0.214152845	13.59903341	176.6355041	1.079775106	0	0	9.758868377	0	9.261173684	0.383635203	59.83909279
1543	33.92877737	35.4188977	3459.427823	9417.252538	4.437170298	42.26356966	2	2.656257231	2753.005128	224.3960574	0.186519619	72.90309583	84.88042754	0.26865836	1.780913067	224.8826063	3.787613656	0	0	19.42712841	0	16.43661676	0.515555289	65.46117259
1544	9.309434691	10.05108822	4596.853552	13602.08708	6.325394263	43.61668728	2	3.248594884	2439.029911	183.8525087	0.068779875	79.90195277	64.6863141	0.252589073	3.076799379	181.848731	1.95419356	0	0	6.189837029	0	5.391348806	0.42087259	65.73371669
1545	8.604453708	10.12420651	3418.956091	8652.923018	13.96596561	51.22768981	2	1.97259196	1173.272262	184.7220358	0.12327506	73.71752797	57.7636322	0.283216561	11.99337365	183.5699497	2.103302692	0	0	4.402773426	0	4.082947182	0.525484439	69.13480811
1546	50.43271992	52.0262767	3124.07228	12161.63051	2.138038176	37.32324729	2	2.138038176	2371.418105	228.2052801	0.177571107	98.94470144	68.21485001	0.204378714	0	227.7115486	2.122504655	0	0	30.85381758	0	27.62128129	0.452314265	66.92071786
1547	28.03604183	32.49556832	6441.27823	12422.25795	11.47006102	54.16323962	2	3.143101919	638.4289696	194.2955704	0.336635037	91.63897261	48.02749265	0.341467165	8.326959101	193.791328	0.440685062	0	0	14.27462383	0	13.79733375	0.507871552	71.79111802
1548	16.10790838	17.8547227	3761.606446	11857.71446	11.16384148	51.6945385	2	3.915493308	3213.539858	241.231142	0.196110215	73.79022409	83.49698995	0.240830345	7.248348176	240.8174395	2.752354472	0	0	9.111653703	0	7.538633288	0.531991795	66.69255774
1549	7.506995042	8.595222862	5446.778191	11775.66249	11.76171304	41.95947301	2	2.383065726	3413.646547	212.6272139	0.096317755	56.08765681	59.18579154	0.316260528	9.378647319	214.0786608	2.33824808	0	0	5.318542658	0	4.132978156	0.449449729	54.04803828
1550	7.435808461	8.739987266	3517.307805	10305.12441	11.39093062	40.28411189	2	4.287155945	2742.385014	227.09916	0.091046062	70.59285097	51.12559487	0.254463741	7.103774679	228.0121713	2.231555769	0	0	4.697084611	0	3.957186015	0.46782034	56.51361732
1551	33.85267293	35.15479789	4095.195641	13603.97567	4.485650526	53.19263834	2	4.485650526	2922.090658	198.9206136	0.199975691	107.9237302	103.591808	0.231377818	0	198.3384525	3.062117155	0	0	20.4557126	0	18.07347038	0.466113934	89.14536744
1552	15.58927079	17.91647552	6508.420833	17132.30045	14.98231174	36.1340763	2	2.886778029	3190.095997	178.3100104	0.249117589	98.62654045	76.29107009	0.27530551	12.09553371	180.7658026	2.751467965	0	0	13.18058101	0	11.39539174	0.269023427	56.41386595
1553	20.3218181	22.79715108	2991.797383	9231.412882	7.326831544	55.36093085	2	3.734485766	1767.665808	238.0336804	0.163738393	52.30850253	47.99658669	0.244763636	3.592345779	238.6130627	1.982589523	0	0	8.323227894	0	7.153967551	0.647966165	58.64105549
1554	14.20934943	16.0906675	5345.554378	13240.63862	15.8377445	53.71057405	2	2.304066332	1331.954337	219.6019405	0.232462245	91.86366601	86.88440362	0.287608892	13.53367817	219.6660018	2.246013616	0	0	7.996816628	0	7.463475645	0.474748954	62.64594061
1555	11.21639592	12.82571313	2734.708965	8257.677404	13.97030277	50.59432966	2	2.030880363	859.9282778	206.3355686	0.159671115	58.4814148	74.20131617	0.2487821	11.93942241	206.3061027	1.223953498	0	0	5.276580935	0	4.920090444	0.561348362	53.26349271
1556	21.26244791	22.24170108	5710.199053	21087.97767	3.519255833	44.99009278	2	2.376062322	4163.661018	213.6254443	0.114442792	106.4857254	77.15689571	0.213081625	1.14319351	214.9385891	4.774396639	0	0	15.85894721	0	13.34763513	0.372243723	72.13033503
1557	13.82531951	15.59209593	5403.826346	11687.15396	17.32534727	50.65347123	2	2.488007814	1554.560293	249.9751711	0.246758104	83.80015885	94.6609498	0.316180011	14.83733946	250.1254336	1.650597855	0	0	7.670622993	0	7.030401614	0.491483607	54.47311841
1558	7.195760898	8.833381644	3111.31702	12406.82884	16.14688427	42.73952181	2	2.523687862	1693.159995	192.0686978	0.120075692	57.7863971	58.09805455	0.20049541	13.62319641	193.4513342	1.930782014	0	0	4.569262455	0	3.999945232	0.444124772	47.71560594
1559	18.42026225	19.7661585	4673.566756	8884.456937	6.781441953	46.21268579	2	2.096716827	2851.675779	193.1570687	0.142302095	81.30813149	66.81401972	0.344708555	4.684725126	192.0165636	3.810131065	0	0	11.2430124	0	9.61417593	0.478065198	76.09845119
1560	6.211126058	7.358346242	3309.435491	11586.46895	14.78886028	37.08980645	2	3.190909345	2354.443416	194.5603702	0.096179665	48.22259301	64.57784672	0.222170833	11.59795093	195.6507785	2.769263788	0	0	4.43124239	0	3.594575639	0.421268284	43.73001479
1561	12.94834249	14.10782394	5198.317849	21362.34202	10.43819471	47.08829702	2	1.363194662	1013.131776	167.6213455	0.145323838	97.6005546	95.83865782	0.195714936	9.075000049	168.6202445	1.434964725	0	0	8.659851958	0	8.236741108	0.363876796	60.62597401
1562	8.644968123	9.638902619	4545.936653	12732.54192	17.13608389	49.65894467	2	3.581319213	2922.699102	234.4761657	0.155502678	65.79174445	114.2739057	0.263098202	13.55476468	235.9495879	2.894681795	0	0	5.421653486	0	4.470840233	0.482839015	55.09063617
1563	13.64504552	15.15008311	2741.965851	11348.50083	10.31040477	53.66100487	2	4.804366799	2184.312746	218.8151612	0.150924347	90.66259217	79.08476751	0.194597235	5.506037971	218.3863501	1.991416875	0	0	7.034195638	0	6.293851129	0.538744585	79.44063392
1564	29.62285483	30.92100611	5194.523333	12083.20347	5.314217693	46.62077597	2	2.962359958	1703.190106	219.5082652	0.190194741	78.0168512	91.22729708	0.30064854	2.351857735	218.8008153	2.303692968	0	0	16.99578501	0	15.35546498	0.481634533	57.99186297
1565	6.731127988	7.34072843	4727.931149	8301.840156	14.3458295	34.93123813	2	5.272638448	3579.369201	210.7293999	0.102889217	61.88067849	106.8495989	0.362856035	9.073191049	211.7862741	3.22586887	0	0	5.161740531	0	4.05350735	0.39779672	52.62790029
1566	16.73994875	19.26038837	4737.878338	12612.75446	8.217857263	51.13981225	2	2.877910245	2590.262434	198.5671671	0.155148293	76.75516369	42.52167346	0.273066602	5.339947018	198.7155076	1.692949762	0	0	9.593857574	0	8.247623171	0.507308935	74.11725276
1567	23.45334559	26.43775047	3755.158405	9723.067599	8.47520416	34.68637122	2	2.30397065	2512.054409	190.2745211	0.21728683	76.88696365	51.35285298	0.278609248	6.171233511	189.9442788	1.789691962	0	0	16.58034065	0	14.31571258	0.389608935	57.58038038
1568	47.597014	49.20409803	3682.839729	10504.2843	2.032265945	45.1555095	2	2.032265945	2713.96737	237.3077153	0.169398229	82.09838129	58.85500221	0.259590296	0	236.8519793	2.545739207	0	0	24.90241565	0	21.46763002	0.548971076	72.79002846
1569	19.1280219	22.34725443	4247.034673	11130.29401	9.631315883	35.11322778	2	3.156260203	115.6740908	173.7745247	0.188811507	100.5321769	41.51876174	0.276188066	6.47505568	173.0668292	1.465614327	0	0	10.75303795	0	10.69159894	0.441050466	68.2411752
1570	6.644490465	7.423318468	3044.42827	9906.820186	10.50827582	43.17263145	2	4.976108811	3953.869342	222.7850659	0.077238116	52.36993338	74.69599574	0.235068324	5.53216701	225.3283704	2.478742872	0	0	4.405735	0	3.261104985	0.509201646	59.7339485
1571	25.74109091	26.83033526	6977.80762	13851.17738	4.377568462	51.66797083	2	3.199469791	1712.624808	190.7457227	0.148575002	80.46458438	75.00941888	0.335004688	1.178098671	190.8068738	1.25468897	0	0	15.42014253	0	13.96495068	0.457484116	64.37123757
1572	14.02587407	16.94228709	3537.887166	13441.27444	17.37816916	48.052401	2	2.520967587	2378.693692	221.3047147	0.254369182	58.91944285	68.26693775	0.208366423	14.85720157	220.904686	1.883162745	0	0	8.727687816	0	7.309458501	0.478858967	50.25178884
1573	32.914945	35.56436751	4299.3352	10745.11566	7.900485828	38.13310762	2	4.178732489	3266.999692	193.4701185	0.292400107	82.81011681	76.93906952	0.285775482	3.721753339	192.2606654	4.065571901	0	0	24.29038998	0	20.41600966	0.379734353	63.30074602
1574	4.088928565	4.738357646	5598.451475	13938.48105	11.7432686	41.13930574	2	1.855316068	3446.706193	199.0085852	0.052478659	75.26348837	56.30732092	0.286557343	9.887952536	198.3464329	2.953795393	0	0	3.07187114	0	2.520097837	0.383677705	59.65668845
1575	33.62482441	35.61514202	4021.685943	13134.61069	3.978755367	45.85802821	2	1.982019567	3195.840596	261.280731	0.187174377	92.93317289	61.37323203	0.234414573	1.9967358	262.5422457	2.377785662	0	0	18.80354133	0	16.12340233	0.520491107	70.69422811
1576	9.058055006	10.18312744	2515.870721	8028.176107	10.16423318	36.64278454	2	3.564108184	1723.430978	232.1758496	0.096821517	68.85791752	64.80758378	0.238605799	6.600125001	231.7119133	1.572351895	0	0	5.030336096	0	4.483012808	0.505079975	52.74751667
1577	49.70609678	51.56084654	3213.363571	8004.432185	3.810475191	51.68595455	2	3.762845344	3286.215069	152.744184	0.242474622	76.28307859	87.74054282	0.286452316	0.047629847	152.9428833	3.135678221	0	0	30.99901907	0	25.69333928	0.483094812	97.14333405
1578	38.05314043	39.95848485	3960.327169	10530.70245	5.486088344	39.12645433	2	4.83343965	1627.155846	218.306177	0.241634285	96.24490735	85.21655401	0.273295085	0.652648694	216.5395477	1.647309176	0	0	22.48765757	0	20.7617983	0.454399872	64.00664787
1579	18.90522341	20.9281125	3591.568466	8693.71439	6.996882462	35.56731395	2	4.012309111	2073.750144	201.2675983	0.145661701	60.16656098	49.46732346	0.292347234	2.984573351	200.3492378	2.089366344	0	0	11.8529272	0	10.16030035	0.462566502	51.82501913
1580	16.07137148	18.03011009	6328.013349	13320.52219	15.92362985	49.47368054	2	4.902329747	871.7820024	181.0778922	0.262262022	105.184423	89.66860735	0.322060305	11.02130011	181.1744667	1.6472721	0	0	9.999997501	0	9.605222843	0.402339567	66.34028379
1581	18.39249454	20.37775584	3760.171996	10068.15361	10.21179277	49.46720831	2	4.008584167	1878.682336	217.8211057	0.199962174	68.48728857	71.85623538	0.271918098	6.203208606	218.8740049	1.98545937	0	0	9.691278573	0	8.549918568	0.535140894	61.35114897
1582	8.796811282	10.64727787	4467.804707	9578.223487	17.44559344	34.30311262	2	2.480983962	3820.735365	216.908057	0.162930472	70.13722272	59.3683914	0.318083137	14.96460948	216.6390344	3.153931238	0	0	7.126944549	0	5.663926566	0.356138675	51.36719592
1583	45.55757494	49.10896691	4597.114208	10909.2244	4.763301116	50.37418694	2	3.633369904	3194.340428	204.0592077	0.276366771	67.99027112	49.73402273	0.296466776	1.129931213	203.801816	1.996710927	0	0	26.21312254	0	21.4094753	0.53005674	74.05050037
1584	8.868137247	10.04975745	3200.637088	12040.09806	15.88026786	47.95068702	2	4.622927407	3455.416891	267.7041452	0.149673225	78.65738074	99.06776441	0.210005427	11.25734045	268.2356999	3.692853182	0	0	5.262578999	0	4.347777413	0.509730478	61.08892123
1585	49.00926161	50.54579546	7232.247511	16264.60894	1.552826917	50.79571604	2	1.552826917	2728.525365	152.6966903	0.151882613	84.83662739	48.41536911	0.307796387	0	150.0366781	2.687079843	0	0	33.44527582	0	28.93691274	0.40956236	82.89286133
1586	7.266544043	7.988591919	4704.295391	12731.2804	10.72381305	40.91382618	2	2.220360475	2226.058006	236.5347706	0.083930132	68.83575127	82.66149556	0.269810154	8.503452579	236.4701428	2.493760476	0	0	4.623337098	0	3.997254017	0.449909889	48.06695405
[truncated: 18,414 more rows]
