# Supplementary material for: Predicting Residual Function in Hemodialysis and Hemodiafiltration—A Population Kinetic, Decision Analytic Approach
Source: J Clin Med. 2019 Nov 29;8(12):2080. doi: 10.3390/jcm8122080 (PMC6947429; doi:10.3390/jcm8122080)
Supplement: Supplementary file 1 [file jcm-08-02080-s001.zip › Table S2.xlsx]

## Sheet: Table S2
DTPA	Ioth	Inulin	CrCl	UrCl	RRFunits	UrineUnits	Modality	Study
NA	NA	3.72	2.7	NA	ml/min	ml/min	HD	vanOlden1995
NA	NA	2.71	1.89	NA	ml/min	ml/min	HD	vanOlden1995
NA	NA	2.43	2.03	NA	ml/min	ml/min	HD	vanOlden1995
NA	NA	1.33	1.31	NA	ml/min	ml/min	HD	vanOlden1995
NA	NA	4.42	4.41	NA	ml/min	ml/min	HD	vanOlden1995
NA	NA	3.2	3.2	NA	ml/min	ml/min	HD	vanOlden1995
NA	NA	0.97	1.26	NA	ml/min	ml/min	HD	vanOlden1995
NA	NA	2.46	2.76	NA	ml/min	ml/min	HD	vanOlden1995
NA	NA	5.46	5.94	NA	ml/min	ml/min	HD	vanOlden1995
NA	NA	2.65	3.15	NA	ml/min	ml/min	HD	vanOlden1995
NA	NA	3.08	4.37	NA	ml/min	ml/min	HD	vanOlden1995
NA	1.61	1.86	2.36	1.4	ml/min	ml/min	HD	Milutinovic1975
NA	1.58	1.55	1.81	1.22	ml/min	ml/min	HD	Milutinovic1975
NA	2.2	2.32	2.8	1.68	ml/min	ml/min	HD	Milutinovic1975
2.13	NA	1.24	1.13	1.54	ml/min	ml/min	HD	Milutinovic1975
NA	NA	1.43	1.78	1.33	ml/min	ml/min	HD	Milutinovic1975
NA	2.72	2.87	4.01	2.3	ml/min	ml/min	HD	Milutinovic1975
NA	2.08	2.12	3.11	1.85	ml/min	ml/min	HD	Milutinovic1975
1.49	NA	1.47	1.6	1.28	ml/min	ml/min	HD	Milutinovic1975
1.58	NA	1.95	2.08	1.41	ml/min	ml/min	HD	Milutinovic1975
4.04	NA	3.12	3.61	3.25	ml/min	ml/min	HD	Milutinovic1975
0.75	NA	1.05	0.86	1.09	ml/min	ml/min	HD	Milutinovic1975
NA	1.68	1.78	2.12	1.36	ml/min	ml/min	HD	Milutinovic1975
NA	NA	3.99	2.18	1.17	ml/min	ml/min	HD	Milutinovic1975
1.35	NA	1.83	1.17	1.42	ml/min	ml/min	HD	Milutinovic1975
NA	2.39	2.6	3.34	1.57	ml/min	ml/min	HD	Milutinovic1975
NA	1.72	1.85	2.24	1.44	ml/min	ml/min	HD	Milutinovic1975
1.32	NA	1.28	1.48	1.07	ml/min	ml/min	HD	Milutinovic1975
1.34	NA	1.48	1.63	1.04	ml/min	ml/min	HD	Milutinovic1975
1.81	NA	2.08	2.14	1.86	ml/min	ml/min	HD	Milutinovic1975
0.5	NA	1.57	0.77	0.94	ml/min	ml/min	HD	Milutinovic1975
NA	1.62	1.6	1.1	0.55	ml/min	ml/min	HD	Milutinovic1975
0.75	NA	0.74	0.97	0.77	ml/min	ml/min	HD	Milutinovic1975
0.57	NA	0.3	0.59	0.55	ml/min	ml/min	HD	Milutinovic1975
0.15	NA	0.06	0.19	0.12	ml/min	ml/min	HD	Milutinovic1975
NA	NA	0.19	0.24	0.17	ml/min	ml/min	HD	Milutinovic1975
0.42	NA	0.48	0.54	0.46	ml/min	ml/min	HD	Milutinovic1975
0.19	NA	0.15	0.27	0.18	ml/min	ml/min	HD	Milutinovic1975
0.19	NA	0.21	0.3	0.22	ml/min	ml/min	HD	Milutinovic1975
0.007	NA	0.009	0.02	0.009	ml/min	ml/min	HD	Milutinovic1975
NA	0.25	0.28	0.28	0.24	ml/min	ml/min	HD	Milutinovic1975
NA	NA	0.48	0.56	0.28	ml/min	ml/min	HD	Milutinovic1975
1.03	NA	0.73	0.79	0.72	ml/min	ml/min	HD	Milutinovic1975
0.09	NA	0.01	0.09	0.05	ml/min	ml/min	HD	Milutinovic1975
	NA	0.22	0.24	0.16	ml/min	ml/min	HD	Milutinovic1975
0.34	NA	0.38	0.4	0.37	ml/min	ml/min	HD	Milutinovic1975
0.18	NA	0.15	0.18	0.11	ml/min	ml/min	HD	Milutinovic1975
0.32	NA	0.31	0.23	0.09	ml/min	ml/min	HD	Milutinovic1975
NA	0.15	0.27	0.16	0.14	ml/min	ml/min	HD	Milutinovic1975
NA	9.8	NA	7.57	NA	ml/min/1.73m2	ml/min/1.73m2	PD	Amici1996
NA	5.42	NA	5.88	NA	ml/min/1.73m2	ml/min/1.73m2	PD	Amici1996
NA	10.51	NA	8.45	NA	ml/min/1.73m2	ml/min/1.73m2	PD	Amici1996
NA	7.86	NA	8.07	NA	ml/min/1.73m2	ml/min/1.73m2	PD	Amici1996
NA	6.45	NA	6.03	NA	ml/min/1.73m2	ml/min/1.73m2	PD	Amici1996
NA	5.34	NA	4.64	NA	ml/min/1.73m2	ml/min/1.73m2	PD	Amici1996
NA	9.86	NA	6.57	NA	ml/min/1.73m2	ml/min/1.73m2	PD	Amici1996
NA	7.05	NA	4.99	NA	ml/min/1.73m2	ml/min/1.73m2	PD	Amici1996
NA	9.4	NA	10.94	NA	ml/min/1.73m2	ml/min/1.73m2	PD	Amici1996
NA	5.82	NA	5.72	NA	ml/min/1.73m2	ml/min/1.73m2	PD	Amici1996
NA	8.39	NA	7.71	NA	ml/min/1.73m2	ml/min/1.73m2	PD	Amici1996
NA	5.56	NA	4.68	NA	ml/min/1.73m2	ml/min/1.73m2	PD	Amici1996
NA	NA	1.7	1.75	1.52	ml/min	ml/min	PD	vanOlden1996
NA	NA	2.29	1.94	1.41	ml/min	ml/min	PD	vanOlden1996
NA	NA	1.96	3.96	0.69	ml/min	ml/min	PD	vanOlden1996
NA	NA	2.44	4.08	1.49	ml/min	ml/min	PD	vanOlden1996
NA	NA	3.48	3.12	2.06	ml/min	ml/min	PD	vanOlden1996
NA	NA	3.24	3.47	2.63	ml/min	ml/min	PD	vanOlden1996
NA	NA	3.33	4.27	2.82	ml/min	ml/min	PD	vanOlden1996
NA	NA	4.11	6.86	4.27	ml/min	ml/min	PD	vanOlden1996
NA	NA	5.53	6.29	4.08	ml/min	ml/min	PD	vanOlden1996
NA	NA	11.3	15.05	8.65	ml/min	ml/min	PD	vanOlden1996
NA	NA	2.06739	2.96	2.68256	ml/min/1.73m2	ml/min/1.73m2	HD	Bauer1982
NA	NA	3.05712	3.84	2.14605	ml/min/1.73m2	ml/min/1.73m2	HD	Bauer1982
NA	NA	3.0665	7.6	4.11326	ml/min/1.73m2	ml/min/1.73m2	HD	Bauer1982
NA	NA	3.04425	9.52	4.64978	ml/min/1.73m2	ml/min/1.73m2	HD	Bauer1982
NA	NA	4.08438	6.56	5.00745	ml/min/1.73m2	ml/min/1.73m2	HD	Bauer1982
NA	NA	5.06125	4.88	4.59016	ml/min/1.73m2	ml/min/1.73m2	HD	Bauer1982
NA	NA	5.06474	8.4	5.78241	ml/min/1.73m2	ml/min/1.73m2	HD	Bauer1982
NA	NA	5.05776	10.4	7.09389	ml/min/1.73m2	ml/min/1.73m2	HD	Bauer1982
NA	NA	5.06474	11.36	7.69001	ml/min/1.73m2	ml/min/1.73m2	HD	Bauer1982
NA	NA	6.0416	6.4	5.12668	ml/min/1.73m2	ml/min/1.73m2	HD	Bauer1982
NA	NA	6.06036	9.92	8.52459	ml/min/1.73m2	ml/min/1.73m2	HD	Bauer1982
NA	NA	7.01847	21.28	10.6706	ml/min/1.73m2	ml/min/1.73m2	HD	Bauer1982
NA	NA	8.06798	11.52	5.12668	ml/min/1.73m2	ml/min/1.73m2	HD	Bauer1982
NA	NA	8.0586	13.28	6.79583	ml/min/1.73m2	ml/min/1.73m2	HD	Bauer1982
NA	NA	8.06798	14	8.1073	ml/min/1.73m2	ml/min/1.73m2	HD	Bauer1982
NA	NA	9.03546	19.52	12.8763	ml/min/1.73m2	ml/min/1.73m2	HD	Bauer1982
NA	NA	10.044	16.88	8.1073	ml/min/1.73m2	ml/min/1.73m2	HD	Bauer1982
NA	NA	11.0431	25.28	13.4128	ml/min/1.73m2	ml/min/1.73m2	HD	Bauer1982
NA	NA	11.5854	11.2	9.23994	ml/min/1.73m2	ml/min/1.73m2	HD	Bauer1982
NA	NA	11.9977	11.44	5.18629	ml/min/1.73m2	ml/min/1.73m2	HD	Bauer1982
NA	NA	11.9977	26.48	14.1282	ml/min/1.73m2	ml/min/1.73m2	HD	Bauer1982
NA	NA	13.2123	12	5.48435	ml/min/1.73m2	ml/min/1.73m2	HD	Bauer1982
NA	NA	12.9968	20.8	9.89568	ml/min/1.73m2	ml/min/1.73m2	HD	Bauer1982
NA	NA	14.0463	15.12	10.6706	ml/min/1.73m2	ml/min/1.73m2	HD	Bauer1982
NA	NA	15.9403	34.32	16.8703	ml/min/1.73m2	ml/min/1.73m2	HD	Bauer1982
NA	NA	17.0319	16.56	16.5127	ml/min/1.73m2	ml/min/1.73m2	HD	Bauer1982
NA	NA	17.4905	28.48	13.7705	ml/min/1.73m2	ml/min/1.73m2	HD	Bauer1982
NA	NA	18.5118	23.76	14.1282	ml/min/1.73m2	ml/min/1.73m2	HD	Bauer1982
NA	NA	19.0009	29.36	19.5529	ml/min/1.73m2	ml/min/1.73m2	HD	Bauer1982
NA	NA	18.9447	33.28		ml/min/1.73m2	ml/min/1.73m2	HD	Bauer1982
NA	NA	20.0094	24.4	13.7705	ml/min/1.73m2	ml/min/1.73m2	HD	Bauer1982
